# Supplementary material for: In vitro culture media type impacts gene expression in the freshwater mussel Lampsilis siliquoidea (Bivalvia: Unionidae)
Source: Hereditas. 2025 Nov 7;162:225. doi: 10.1186/s41065-025-00589-z (PMC12595813; doi:10.1186/s41065-025-00589-z)
Supplement: Supplementary file 1 — Supplementary Material 1. [file 41065_2025_589_MOESM1_ESM.xlsx]

## Sheet: Title
In vitro culture media type impacts gene expression in the freshwater mussel Lampsilis siliquoidea (Bivalvia: Unionidae)
Kaitlin E. Ulin, Alexandra R. Phelps, Chase J. Ellis, Marymegan Daly, Ieva Roznere*
Department of Evolution, Ecology, and Organismal Biology, The Ohio State University, Columbus, OH 43210, USA
*roznere.1@osu.edu
Supplementary Table S1. Gene Ontology (GO) functional annotation of differentially expressed transcripts downregulated in Lampsilis siliquoidea propagated in L-15 culture medium compared to M199.
Supplementary Table S1. Gene Ontology (GO) functional annotation of differentially expressed transcripts upregulated in Lampsilis siliquoidea propagated in L-15 culture medium compared to M199.
Supplementary Table S1. Gene Ontology (GO) functional annotation of differentially expressed transcripts downregulated in Lampsilis siliquoidea propagated in M199 + lipids culture medium compared to M199.
Supplementary Table S1. Gene Ontology (GO) functional annotation of differentially expressed transcripts upregulated in Lampsilis siliquoidea propagated in M199 + lipids culture medium compared to M199.
Supplementary Table S7. Log fold change, p-value, and false discovery rate of differentially expressed transcripts between Pyganodon grandis at sites G and P.

## Sheet: Sup1
Sequence name	Log fold change	p-value	False discovery rate	Description	Length	e-value	GO IDs	GO names
TRINITY_DN88545_c0_g1_i1	-4.30611	-0.303586	2.69921e-05	Chain LA, 60S RIBOSOMAL PROTEIN L8 [Homo sapiens]	844	2.7e-177	GO:0002181;GO:0003735;GO:0005515;GO:0014069;GO:0022625;GO:0031090;GO:0098793;GO:0140236;GO:1990932	cytoplasmic translation;structural constituent of ribosome;protein binding;postsynaptic density;cytosolic large ribosomal subunit;organelle membrane;presynapse;translation at presynapse;5.8S rRNA binding
TRINITY_DN88473_c0_g1_i4	-7.46957	-0.834637	5.74692e-06	---NA---	1018
TRINITY_DN88469_c0_g1_i8	-6.34644	1.63578	1.84928e-06	apolipoprotein N-acyltransferase [Methylobacterium brachiatum]	4226	0	GO:0005886;GO:0016410;GO:0042158	plasma membrane;N-acyltransferase activity;lipoprotein biosynthetic process
TRINITY_DN88469_c0_g2_i2	-5.49291	0.203652	4.11865e-05	exodeoxyribonuclease III [Methylobacterium brachiatum]	1870	1.3e-171	GO:0003677;GO:0004519;GO:0006281;GO:0008311;GO:0046872	DNA binding;endonuclease activity;DNA repair;double-stranded DNA 3'-5' DNA exonuclease activity;metal ion binding
TRINITY_DN88538_c0_g2_i2	-3.83747	-0.451005	1.34414e-06	---NA---	357
TRINITY_DN88538_c0_g3_i1	-4.02615	0.403184	4.41631e-06	---NA---	458
TRINITY_DN88543_c0_g1_i1	-7.28229	1.80766	8.1732e-05	serine--glyoxylate aminotransferase [Methylobacterium oxalidis]	3499	0	GO:0004760;GO:0008453;GO:0050281	L-serine-pyruvate transaminase activity;alanine-glyoxylate transaminase activity;L-serine-glyoxylate transaminase activity
TRINITY_DN88466_c0_g1_i1	-6.36241	-0.333639	1.35896e-05	---NA---	1047
TRINITY_DN88509_c0_g1_i3	-5.51304	0.0651378	0.000132538	PAS domain-containing protein [Sphingomonas sp. CFBP 13728]	2756	0	GO:0000155;GO:0000160;GO:0016310	phosphorelay sensor kinase activity;phosphorelay signal transduction system;phosphorylation
TRINITY_DN88495_c0_g1_i1	-7.30022	-0.997993	2.31395e-05	---NA---	566
TRINITY_DN88550_c0_g1_i8	-5.2429	-0.949669	0.000211642	MULTISPECIES: heavy metal translocating P-type ATPase [Sphingomonas]	1190	0	GO:0005524;GO:0005886;GO:0015662;GO:0016491;GO:0016887;GO:0019829;GO:0046872;GO:0098655	ATP binding;plasma membrane;P-type ion transporter activity;oxidoreductase activity;ATP hydrolysis activity;ATPase-coupled monoatomic cation transmembrane transporter activity;metal ion binding;monoatomic cation transmembrane transport
TRINITY_DN88540_c0_g1_i6	-4.2859	1.0236	8.59827e-09	---NA---	1805
TRINITY_DN88467_c0_g1_i2	-3.12893	1.82708	7.65877e-08	NOP14 [Mytilus edulis]	704	2e-23	GO:0005634	nucleus
TRINITY_DN88519_c0_g1_i11	-8.01771	1.2342	5.8778e-07	tRNA dihydrouridine synthase DusB [Sphingomonas faeni]	5372	0	GO:0002943;GO:0003723;GO:0008685;GO:0016114;GO:0017150;GO:0019288;GO:0046872;GO:0050518;GO:0050660	tRNA dihydrouridine synthesis;RNA binding;2-C-methyl-D-erythritol 2,4-cyclodiphosphate synthase activity;terpenoid biosynthetic process;tRNA dihydrouridine synthase activity;isopentenyl diphosphate biosynthetic process, methylerythritol 4-phosphate pathway;metal ion binding;2-C-methyl-D-erythritol 4-phosphate cytidylyltransferase activity;flavin adenine dinucleotide binding
TRINITY_DN88475_c0_g1_i2	-4.04449	-1.23062	1.62604e-06	immune-associated nucleotide-binding protein 6-like isoform X1 [Haliotis rufescens]	1366	6.6e-87
TRINITY_DN88452_c0_g1_i1	-2.37247	3.745	7.73139e-07	---NA---	306
TRINITY_DN88452_c0_g1_i10	-2.01837	1.19422	2.82094e-05	---NA---	435
TRINITY_DN88452_c0_g1_i9	-7.8877	0.400313	5.4429e-05	---NA---	345
TRINITY_DN88539_c0_g2_i1	-5.09537	-1.10367	0.000195765	MULTISPECIES: efflux RND transporter periplasmic adaptor subunit [Hymenobacter]	2347	0	GO:0016020;GO:0022857;GO:0055085	membrane;transmembrane transporter activity;transmembrane transport
TRINITY_DN88539_c0_g3_i1	-6.13428	-0.998219	3.40753e-05	heavy metal translocating P-type ATPase [Hymenobacter sp. UV11]	2361	0	GO:0005524;GO:0005886;GO:0016887;GO:0019829;GO:0046872;GO:0098655	ATP binding;plasma membrane;ATP hydrolysis activity;ATPase-coupled monoatomic cation transmembrane transporter activity;metal ion binding;monoatomic cation transmembrane transport
TRINITY_DN21482_c0_g1_i9	-4.15799	6.95053	3.57064e-09	scaffold attachment factor B2-like isoform X2 [Crassostrea virginica]	3085	5.3e-41	GO:0003723	RNA binding
TRINITY_DN21434_c0_g2_i1	-6.51699	3.205	6.37419e-08	MULTISPECIES: recombinase family protein [Sphingomonas]	7602	0	GO:0000150;GO:0003677;GO:0006310;GO:0015074	DNA strand exchange activity;DNA binding;DNA recombination;DNA integration
TRINITY_DN21434_c0_g3_i1	-6.1526	3.96066	1.77402e-08	IS66 family transposase [Novosphingobium sp. THN1]	9951	0	GO:0005344;GO:0005524;GO:0008941;GO:0009636;GO:0015671;GO:0016887;GO:0019825;GO:0020037;GO:0046872	oxygen carrier activity;ATP binding;nitric oxide dioxygenase NAD(P)H activity;response to toxic substance;oxygen transport;ATP hydrolysis activity;oxygen binding;heme binding;metal ion binding
TRINITY_DN21433_c0_g2_i8	-5.7608	4.18006	1.37139e-07	formylmethanofuran dehydrogenase subunit A [Methylobacterium sp.]	9098	0	GO:0016810	hydrolase activity, acting on carbon-nitrogen (but not peptide) bonds
TRINITY_DN21433_c1_g1_i16	-7.70972	1.25715	3.72161e-05	ABC transporter ATP-binding protein/permease [Methylobacterium sp. E-005]	2495	0	GO:0005524;GO:0016020;GO:0055085;GO:0140359	ATP binding;membrane;transmembrane transport;ABC-type transporter activity
TRINITY_DN21433_c5_g1_i3	-5.73098	3.38803	1.12782e-07	glucosidase [Methylobacterium sp.]	4337	0	GO:0004573;GO:0009311	Glc3Man9GlcNAc2 oligosaccharide glucosidase activity;oligosaccharide metabolic process
TRINITY_DN21498_c0_g3_i1	-6.5942	-0.806199	6.45812e-06	---NA---	752
TRINITY_DN21443_c0_g1_i4	-4.13892	0.510014	1.04248e-06	---NA---	2473
TRINITY_DN21412_c3_g1_i2	-6.49235	-0.649524	1.7114e-05	---NA---	598
TRINITY_DN21416_c0_g2_i1	-6.88125	0.250333	5.55533e-06	---NA---	1055
TRINITY_DN21491_c0_g1_i1	-6.53737	0.621575	2.59251e-07	---NA---	655
TRINITY_DN21415_c0_g1_i1	-4.34336	0.555441	2.63795e-05	coiled-coil domain-containing protein 171-like isoform X1 [Mercenaria mercenaria]	3176	0
TRINITY_DN21474_c2_g1_i4	-4.89874	-0.0783967	8.30667e-07	hypothetical protein, partial [Pseudomonas sp. 43(2021)]	494	3.8e-65
TRINITY_DN21479_c0_g4_i1	-5.81148	3.1359	1.82753e-07	branched-chain amino acid ABC transporter ATP-binding protein/permease [Methylobacterium sp.]	3763	0	GO:0005524;GO:0005886;GO:0015658;GO:0015803;GO:0016887;GO:0055085	ATP binding;plasma membrane;branched-chain amino acid transmembrane transporter activity;branched-chain amino acid transport;ATP hydrolysis activity;transmembrane transport
TRINITY_DN21479_c1_g1_i5	-5.56205	6.15187	5.00763e-08	Methanol dehydrogenase [cytochrome c] subunit 1 [Methylobacterium bullatum]	27535	0	GO:0005509;GO:0016020;GO:0030288;GO:0052933	calcium ion binding;membrane;outer membrane-bounded periplasmic space;alcohol dehydrogenase (cytochrome c(L)) activity
TRINITY_DN21479_c4_g1_i4	-6.09539	0.479354	1.23946e-05	RNase adapter RapZ [Sphingomonas faeni]	3576	6.2e-180	GO:0001510;GO:0003723;GO:0005524;GO:0005525;GO:0005737;GO:0006396;GO:0008173	RNA methylation;RNA binding;ATP binding;GTP binding;cytoplasm;RNA processing;RNA methyltransferase activity
TRINITY_DN21471_c1_g1_i2	-7.2087	0.359139	0.00013663	---NA---	600
TRINITY_DN21471_c1_g4_i1	-6.6644	-1.0728	3.40444e-06	---NA---	863
TRINITY_DN21471_c2_g1_i1	-6.55846	-0.548859	1.30188e-05	---NA---	665
TRINITY_DN21440_c0_g2_i1	-5.02987	3.35379	7.26404e-09	hypothetical protein T4A_9613 [Trichinella pseudospiralis]	1556	1.8e-101
TRINITY_DN21448_c0_g1_i1	-7.29539	0.389129	3.82604e-05	---NA---	735
TRINITY_DN21418_c0_g1_i6	-4.79839	-0.903562	0.000135851	---NA---	820
TRINITY_DN21413_c2_g1_i1	-7.48479	2.2339	1.23484e-06	---NA---	274
TRINITY_DN5607_c11_g2_i1	-3.36664	-0.670402	6.34571e-05	---NA---	542
TRINITY_DN5613_c0_g1_i6	-3.69332	0.671007	3.42082e-06	---NA---	948
TRINITY_DN5613_c1_g2_i1	-6.99352	0.0567322	3.59366e-05	---NA---	575
TRINITY_DN5613_c3_g1_i1	-6.52634	1.85556	2.74159e-07	---NA---	715
TRINITY_DN5651_c0_g1_i14	-3.91017	-0.289458	1.29344e-05	hypothetical protein KUTeg_004080 [Tegillarca granosa]	3087	0.00066
TRINITY_DN5651_c0_g1_i3	-3.83177	-0.0642511	8.95454e-09	---NA---	3134
TRINITY_DN5669_c0_g1_i1	-2.37922	1.60401	1.24976e-05	uncharacterized protein LOC128825761 [Malaclemys terrapin pileata]	2536	0
TRINITY_DN5669_c12_g1_i7	-3.86681	-1.0531	4.69691e-06	---NA---	477
TRINITY_DN5669_c15_g1_i1	-3.35163	-0.426977	4.333e-06	---NA---	319
TRINITY_DN5669_c19_g1_i8	-3.14539	0.272059	3.07749e-06	---NA---	1801
TRINITY_DN5608_c7_g1_i1	-4.97177	2.21667	3.47731e-10	---NA---	349
TRINITY_DN5608_c7_g2_i2	-4.6397	0.79579	2.32508e-05	---NA---	374
TRINITY_DN5608_c12_g1_i6	-4.12038	-0.39401	9.60724e-06	---NA---	500
TRINITY_DN5621_c1_g1_i5	-2.09464	3.87309	8.39292e-06	---NA---	986
TRINITY_DN5670_c7_g1_i1	-2.22525	0.171506	2.31182e-05	---NA---	546
TRINITY_DN5634_c2_g1_i7	-3.40632	0.163216	1.77373e-06	---NA---	949
TRINITY_DN5634_c26_g1_i1	-4.25497	1.54412	7.34808e-08	cytochrome c oxidase subunit II [Lampsilis cardium]	246	2.4e-30	GO:0004129;GO:0005507;GO:0005743;GO:0022900;GO:0070469;GO:1902600	cytochrome-c oxidase activity;copper ion binding;mitochondrial inner membrane;electron transport chain;obsolete respirasome;proton transmembrane transport
TRINITY_DN5645_c1_g1_i3	-7.81435	0.453564	5.32097e-05	---NA---	357
TRINITY_DN5624_c0_g1_i1	-2.08455	3.84115	8.90707e-06	signal recognition particle subunit SRP72-like isoform X2 [Dreissena polymorpha]	883	1.2e-15	GO:0006974;GO:0043229;GO:0048500	DNA damage response;intracellular organelle;signal recognition particle
TRINITY_DN5678_c1_g1_i2	-8.29021	5.33045	2.31287e-08	---NA---	328
TRINITY_DN5642_c3_g1_i35	-2.30764	2.7647	0.000172226	poly(rC)-binding protein 3-like isoform X6 [Mercenaria mercenaria]	2546	5.4e-172	GO:0003676	nucleic acid binding
TRINITY_DN5698_c1_g1_i3	-2.27586	-0.076196	2.93821e-05	---NA---	662
TRINITY_DN5667_c0_g1_i28	-2.72762	2.15632	2.95021e-07	---NA---	549
TRINITY_DN5667_c10_g1_i4	-2.45037	5.86988	2.16888e-05	leucine-rich repeats and immunoglobulin-like domains protein 1 [Haliotis rufescens]	2928	3.1e-57	GO:0009987;GO:0110165	cellular process;cellular anatomical structure
TRINITY_DN5667_c10_g1_i5	-3.70783	4.92987	6.60056e-07	myosin light chain kinase, smooth muscle-like [Mercenaria mercenaria]	2640	7.9e-06
TRINITY_DN5689_c0_g3_i1	-8.26345	-0.118737	1.27082e-06	---NA---	517
TRINITY_DN5675_c0_g1_i1	-7.67893	7.0572	3.28504e-11	---NA---	502
TRINITY_DN5675_c0_g1_i10	-6.38408	-0.114427	2.44148e-07	---NA---	279
TRINITY_DN5675_c0_g1_i11	-4.26869	-0.665838	1.75365e-06	---NA---	552
TRINITY_DN5675_c0_g1_i4	-7.90814	-0.467179	5.60167e-06	---NA---	336
TRINITY_DN5675_c0_g1_i9	-7.08137	4.44726	8.97275e-10	---NA---	598
TRINITY_DN5675_c0_g2_i3	-4.94268	-0.264157	1.92597e-06	---NA---	681
TRINITY_DN5675_c0_g3_i1	-5.46142	-0.800638	3.99589e-05	---NA---	388
TRINITY_DN5675_c1_g1_i7	-8.19453	0.334966	4.2093e-06	---NA---	471
TRINITY_DN5675_c2_g1_i7	-2.00846	3.23425	0.000179927	---NA---	621
TRINITY_DN5675_c3_g1_i6	-7.13525	-0.0696164	6.96907e-05	---NA---	470
TRINITY_DN5694_c0_g1_i5	-2.09652	-0.463027	3.76691e-05	---NA---	792
TRINITY_DN5602_c0_g1_i1	-2.17927	0.00252493	1.92715e-06	DBH-like monooxygenase protein 1 [Dreissena polymorpha]	536	8.8e-12
TRINITY_DN37873_c0_g2_i1	-5.97199	1.81342	2.24366e-05	MSMEG_0565 family glycosyltransferase [Methylobacterium sp.]	3892	0	GO:0009030;GO:0009228;GO:0016757	thiamine-phosphate kinase activity;thiamine biosynthetic process;glycosyltransferase activity
TRINITY_DN37873_c0_g3_i1	-5.94515	1.53223	2.15829e-05	MSMEG_0565 family glycosyltransferase [Methylobacterium sp. J-090]	3469	0	GO:0009030;GO:0009228;GO:0016757	thiamine-phosphate kinase activity;thiamine biosynthetic process;glycosyltransferase activity
TRINITY_DN37873_c1_g1_i2	-6.39681	0.498726	5.3334e-05	PLP-dependent aminotransferase family protein [Methylobacterium sp. J-001]	4580	0	GO:0003677;GO:0003700;GO:0006355;GO:0008483;GO:0030170	DNA binding;DNA-binding transcription factor activity;regulation of DNA-templated transcription;transaminase activity;pyridoxal phosphate binding
TRINITY_DN37873_c1_g1_i7	-6.15119	3.51508	4.73778e-07	PLP-dependent aminotransferase family protein [Methylobacterium sp. J-001]	12835	0	GO:0003677;GO:0003700;GO:0006355;GO:0008483;GO:0030170	DNA binding;DNA-binding transcription factor activity;regulation of DNA-templated transcription;transaminase activity;pyridoxal phosphate binding
TRINITY_DN37873_c1_g1_i8	-6.60509	1.3767	6.04033e-05	PLP-dependent aminotransferase family protein [Methylobacterium sp. WL120]	3280	0	GO:0003677;GO:0003700;GO:0006355;GO:0008483;GO:0030170	DNA binding;DNA-binding transcription factor activity;regulation of DNA-templated transcription;transaminase activity;pyridoxal phosphate binding
TRINITY_DN37873_c2_g1_i2	-7.25113	1.33457	3.42309e-05	cytochrome d ubiquinol oxidase subunit II [Methylorubrum extorquens]	2253	0	GO:0005886;GO:0016491	plasma membrane;oxidoreductase activity
TRINITY_DN37873_c3_g1_i1	-5.75267	0.813155	1.67648e-05	glycosyltransferase [Methylobacterium brachiatum]	2926	1.9e-127	GO:0016020;GO:0016740	membrane;transferase activity
TRINITY_DN37876_c0_g2_i10	-6.49903	3.19559	5.44162e-08	penicillin-binding protein 2 [Sphingomonas faeni]	15316	0	GO:0008658;GO:0016020;GO:0016740;GO:0051301	penicillin binding;membrane;transferase activity;cell division
TRINITY_DN37904_c1_g1_i5	-6.35427	-0.00107099	3.06775e-06	---NA---	250
TRINITY_DN37884_c0_g1_i4	-6.29605	1.23607	2.35687e-05	AAA family ATPase [Rhizobium laguerreae]	3802	0	GO:0003677;GO:0006259;GO:0008854;GO:0032508;GO:0043139	DNA binding;DNA metabolic process;exodeoxyribonuclease V activity;obsolete DNA duplex unwinding;5'-3' DNA helicase activity
TRINITY_DN37884_c0_g1_i6	-8.04471	1.57924	2.83665e-05	AAA family ATPase [Rhizobium laguerreae]	3816	0	GO:0003677;GO:0006259;GO:0008854;GO:0032508;GO:0043139	DNA binding;DNA metabolic process;exodeoxyribonuclease V activity;obsolete DNA duplex unwinding;5'-3' DNA helicase activity
TRINITY_DN37884_c0_g3_i5	-7.61312	2.31231	2.24668e-06	AAA family ATPase [Rhizobium laguerreae]	5884	0	GO:0003677;GO:0006259;GO:0008854;GO:0032508;GO:0043139	DNA binding;DNA metabolic process;exodeoxyribonuclease V activity;obsolete DNA duplex unwinding;5'-3' DNA helicase activity
TRINITY_DN37855_c1_g1_i1	-5.46453	-1.08422	0.000110257	---NA---	379
TRINITY_DN37855_c2_g2_i1	-6.33358	-0.11543	1.28111e-05	---NA---	770
TRINITY_DN37893_c0_g1_i1	-6.52933	2.37689	1.4803e-07	---NA---	1726
TRINITY_DN37857_c0_g1_i7	-3.58478	0.84987	8.92425e-05	mitogen-activated protein kinase kinase kinase 3 isoform X6 [Homo sapiens]	1007	1.2e-40
TRINITY_DN37875_c0_g1_i2	-5.55539	4.34393	1.68318e-07	MULTISPECIES: NirA family protein [unclassified Methylobacterium]	8043	0	GO:0020037;GO:0046872;GO:0048307;GO:0051539	heme binding;metal ion binding;ferredoxin-nitrite reductase activity;4 iron, 4 sulfur cluster binding
TRINITY_DN37875_c1_g1_i2	-6.28738	1.88803	9.46664e-06	CmpA/NrtA family ABC transporter substrate-binding protein [Methylobacterium sp.]	3030	0
TRINITY_DN37875_c1_g1_i9	-6.3353	1.59531	4.01703e-06	glycoside hydrolase family 15 protein [Methylobacterium brachiatum]	3717	0	GO:0005975;GO:0016787	carbohydrate metabolic process;hydrolase activity
TRINITY_DN37875_c2_g1_i7	-5.98435	2.05954	7.73337e-07	TonB-dependent receptor [Sphingomonas faeni]	7785	0	GO:0009279;GO:0030246	cell outer membrane;carbohydrate binding
TRINITY_DN37877_c0_g1_i7	-5.40586	1.16424	4.72021e-06	molecular chaperone DnaK [Sphingomonas faeni]	3223	0	GO:0005524;GO:0006457;GO:0051082;GO:0140662	ATP binding;protein folding;unfolded protein binding;ATP-dependent protein folding chaperone
TRINITY_DN37883_c0_g2_i8	-6.73047	-0.0387358	2.70073e-05	S9 family peptidase [Sphingomonas faeni]	3129	0	GO:0004177;GO:0004252;GO:0006508	aminopeptidase activity;serine-type endopeptidase activity;proteolysis
TRINITY_DN37883_c0_g2_i9	-6.44283	0.0879302	3.7014e-06	S9 family peptidase [Sphingomonas faeni]	2380	0	GO:0004177;GO:0004252;GO:0006508	aminopeptidase activity;serine-type endopeptidase activity;proteolysis
TRINITY_DN37883_c0_g3_i1	-5.77569	-0.0765255	3.26888e-05	S9 family peptidase [Sphingomonas faeni]	1597	0	GO:0004177;GO:0004252;GO:0006508	aminopeptidase activity;serine-type endopeptidase activity;proteolysis
TRINITY_DN37871_c0_g2_i3	-6.01572	0.402209	0.000103131	methanol oxidation system protein MoxJ [Methylobacterium brachiatum]	1760	9.6e-157	GO:0042597;GO:0046170	periplasmic space;methanol catabolic process
TRINITY_DN37878_c0_g1_i4	-6.08811	1.27597	1.65583e-05	MaoC/PaaZ C-terminal domain-containing protein [Methylobacterium brachiatum]	2672	0
TRINITY_DN37878_c0_g3_i1	-6.45876	1.38797	0.000184442	MaoC family dehydratase [Methylobacterium sp. BTF04]	2775	0	GO:0016740	transferase activity
TRINITY_DN37872_c0_g1_i2	-7.03802	2.32352	5.45162e-05	acyl-CoA dehydrogenase family protein [Methylobacterium sp. J-078]	5049	0	GO:0004497;GO:0016627;GO:0050660	monooxygenase activity;oxidoreductase activity, acting on the CH-CH group of donors;flavin adenine dinucleotide binding
TRINITY_DN37872_c0_g1_i6	-5.53708	1.38519	2.55153e-06	LLM class flavin-dependent oxidoreductase [Methylobacterium brachiatum]	3915	0	GO:0004497;GO:0016705	monooxygenase activity;oxidoreductase activity, acting on paired donors, with incorporation or reduction of molecular oxygen
TRINITY_DN37872_c0_g1_i7	-5.98717	1.07225	8.94808e-05	acyl-CoA dehydrogenase family protein [Methylobacterium brachiatum]	3957	0	GO:0004497;GO:0016627;GO:0050660	monooxygenase activity;oxidoreductase activity, acting on the CH-CH group of donors;flavin adenine dinucleotide binding
TRINITY_DN37872_c2_g1_i1	-5.14075	1.1237	4.66022e-06	ATP-binding cassette domain-containing protein [Rhodococcus fascians]	8734	0	GO:0005524;GO:0005886;GO:0008643;GO:0016887;GO:0022857;GO:0055085	ATP binding;plasma membrane;carbohydrate transport;ATP hydrolysis activity;transmembrane transporter activity;transmembrane transport
TRINITY_DN37869_c0_g1_i2	-5.6579	3.25791	1.07065e-06	single-stranded-DNA-specific exonuclease RecJ [Methylobacterium goesingense]	5043	0	GO:0003676;GO:0005886;GO:0006281;GO:0006310;GO:0008409;GO:0008750;GO:0050661	nucleic acid binding;plasma membrane;DNA repair;DNA recombination;5'-3' exonuclease activity;proton-translocating NAD(P)+ transhydrogenase activity;NADP binding
TRINITY_DN37869_c0_g1_i28	-6.67601	-1.16673	4.00145e-05	MULTISPECIES: NAD(P)(+) transhydrogenase (Re/Si-specific) subunit beta [unclassified Methylobacterium]	1678	0	GO:0005886;GO:0008750;GO:0050661	plasma membrane;proton-translocating NAD(P)+ transhydrogenase activity;NADP binding
TRINITY_DN37869_c0_g1_i7	-5.52347	4.20805	3.09513e-07	sigma 54-interacting transcriptional regulator [Methylobacterium sp. J-078]	8912	0	GO:0003677;GO:0005524;GO:0006355;GO:0016301;GO:0016310;GO:0016887	DNA binding;ATP binding;regulation of DNA-templated transcription;kinase activity;phosphorylation;ATP hydrolysis activity
TRINITY_DN37869_c0_g3_i1	-6.06161	1.10946	1.70263e-06	DEAD/DEAH box helicase family protein [Methylobacterium brachiatum]	3782	0	GO:0003677;GO:0004386;GO:0004519;GO:0005524	DNA binding;helicase activity;endonuclease activity;ATP binding
TRINITY_DN37874_c0_g1_i2	-5.98755	2.42299	3.35328e-07	GMC family oxidoreductase [Sphingomonas faeni]	14819	0	GO:0016614;GO:0050660	oxidoreductase activity, acting on CH-OH group of donors;flavin adenine dinucleotide binding
TRINITY_DN37874_c0_g1_i4	-5.97118	0.709615	1.38791e-05	MFS transporter [Sphingomonas faeni]	4451	0	GO:0008643;GO:0016020;GO:0022857;GO:0055085	carbohydrate transport;membrane;transmembrane transporter activity;transmembrane transport
TRINITY_DN37874_c1_g1_i1	-6.13268	0.524431	5.77522e-06	ATP-binding protein [Methylobacterium brachiatum]	2175	4.7e-178	GO:0005524	ATP binding
TRINITY_DN37874_c2_g1_i6	-5.94162	0.0101278	3.18931e-05	2-hydroxyacid dehydrogenase [Sphingomonas faeni]	2807	3.1e-165	GO:0008873;GO:0051287	gluconate 2-dehydrogenase activity;NAD binding
TRINITY_DN37874_c3_g1_i2	-5.64699	0.941053	5.09524e-05	TonB-dependent receptor [Sphingomonas faeni]	4000	0	GO:0009279	cell outer membrane
TRINITY_DN37874_c4_g1_i3	-5.53824	0.242103	5.32825e-05	MULTISPECIES: ATP-binding protein [Sphingomonas]	2121	0	GO:0005524	ATP binding
TRINITY_DN37892_c1_g1_i7	-6.11031	1.41797	1.71641e-06	PEP-CTERM system histidine kinase PrsK [Sphingomonas faeni]	4484	0	GO:0004673;GO:0016020;GO:0016310	protein histidine kinase activity;membrane;phosphorylation
TRINITY_DN37892_c1_g3_i1	-5.76947	0.475966	2.04428e-06	TIGR03013 family PEP-CTERM/XrtA system glycosyltransferase [Sphingomonas sp.]	3793	1.5e-170	GO:0000271;GO:0016020;GO:0016301	polysaccharide biosynthetic process;membrane;kinase activity
TRINITY_DN37880_c0_g2_i3	-10.7081	2.29964	5.14531e-06	---NA---	1072
TRINITY_DN37880_c1_g1_i1	-5.70856	-1.55433	0.00017135	---NA---	367
TRINITY_DN37903_c0_g1_i4	-5.00137	0.276136	6.83364e-06	---NA---	1389
TRINITY_DN79362_c0_g1_i3	-2.87373	-0.298651	6.94217e-06	---NA---	929
TRINITY_DN63102_c1_g1_i1	-5.95084	-1.06267	8.03465e-06	---NA---	316
TRINITY_DN63105_c2_g1_i1	-5.53998	-0.70487	2.4459e-06	---NA---	1347
TRINITY_DN80288_c0_g1_i5	-6.24606	-0.365902	6.52742e-06	---NA---	1277
TRINITY_DN80317_c0_g2_i1	-4.73963	1.25696	5.35237e-08	---NA---	1196
TRINITY_DN80279_c0_g2_i2	-7.02207	0.520874	0.000201164	molybdopterin-dependent oxidoreductase [Methylobacterium aquaticum]	1865	2.5e-141
TRINITY_DN80294_c0_g3_i1	-6.24869	-0.0946496	3.11369e-05	---NA---	761
TRINITY_DN80294_c20_g1_i1	-2.53346	1.35919	1.05115e-06	---NA---	323
TRINITY_DN80323_c1_g1_i1	-7.47896	1.10846	6.82861e-05	MULTISPECIES: TAXI family TRAP transporter solute-binding subunit [unclassified Methylobacterium]	2385	0	GO:0016020	membrane
TRINITY_DN80283_c0_g1_i10	-5.94321	0.767173	1.03121e-05	UbiH/UbiF/VisC/COQ6 family ubiquinone biosynthesis hydroxylase [Sphingomonas faeni]	4113	0	GO:0006744;GO:0016709;GO:0071949	ubiquinone biosynthetic process;oxidoreductase activity, acting on paired donors, with incorporation or reduction of molecular oxygen, NAD(P)H as one donor, and incorporation of one atom of oxygen;FAD binding
TRINITY_DN80280_c0_g1_i3	-7.05597	0.0799319	6.47884e-05	bifunctional phosphopantothenoylcysteine decarboxylase/phosphopantothenate--cysteine ligase CoaBC [Methylobacterium sp. BTF04]	3859	0	GO:0004632;GO:0004633;GO:0010181;GO:0015937;GO:0015941;GO:0046872	phosphopantothenate--cysteine ligase activity;phosphopantothenoylcysteine decarboxylase activity;FMN binding;coenzyme A biosynthetic process;pantothenate catabolic process;metal ion binding
TRINITY_DN28723_c0_g1_i10	-5.75964	-0.348066	0.000199361	---NA---	412
TRINITY_DN28723_c0_g1_i13	-6.39877	-1.41072	0.00010626	---NA---	343
TRINITY_DN28723_c0_g1_i4	-6.88077	-0.525531	3.19086e-05	---NA---	388
TRINITY_DN28723_c0_g1_i5	-6.82827	0.447424	6.48131e-05	---NA---	338
TRINITY_DN28723_c0_g1_i6	-6.95521	1.66235	1.07576e-06	---NA---	273
TRINITY_DN28723_c1_g1_i28	-3.60314	1.63799	4.39313e-05	---NA---	2270
TRINITY_DN28742_c0_g1_i3	-4.67693	2.02332	1.9171e-07	Hypothetical predicted protein [Mytilus galloprovincialis]	3155	4.8e-26
TRINITY_DN28758_c0_g1_i2	-7.32987	0.117414	5.09453e-06	---NA---	1153
TRINITY_DN28799_c0_g1_i1	-5.96351	-0.501445	3.60997e-05	---NA---	332
TRINITY_DN28799_c2_g1_i1	-2.21406	1.08659	1.96365e-05	---NA---	404
TRINITY_DN28751_c0_g2_i2	-7.65378	2.13846	4.48089e-06	VirB4 family type IV secretion/conjugal transfer ATPase [Sphingomonas sp. AAP5]	7647	0	GO:0005524	ATP binding
TRINITY_DN28751_c2_g1_i2	-6.51549	1.05197	8.88604e-07	putative alpha-1,2-mannosidase [Sphingomonas faeni]	4192	0	GO:0005975;GO:0016787;GO:0030246	carbohydrate metabolic process;hydrolase activity;carbohydrate binding
TRINITY_DN28751_c5_g2_i5	-4.60584	1.18951	4.92956e-07	PAS domain S-box protein [Sphingomonas melonis]	3772	0	GO:0004673;GO:0005524;GO:0006355;GO:0009893;GO:0016310	protein histidine kinase activity;ATP binding;regulation of DNA-templated transcription;positive regulation of metabolic process;phosphorylation
TRINITY_DN28720_c0_g1_i1	-7.86458	-0.49227	1.64283e-05	---NA---	471
TRINITY_DN28713_c0_g1_i1	-2.38504	1.19378	1.61174e-06	---NA---	763
TRINITY_DN28754_c0_g3_i1	-3.53557	-0.572182	2.7242e-05	---NA---	405
TRINITY_DN28791_c1_g1_i1	-2.85532	-1.18344	1.0144e-07	---NA---	298
TRINITY_DN28762_c0_g1_i1	-3.64022	-1.26612	0.000100947	calmodulin-like [Dreissena polymorpha]	1065	0.00022
TRINITY_DN28777_c0_g1_i23	-3.46474	5.28434	4.18996e-06	ubinuclein-2-like [Dreissena polymorpha]	4128	1.2e-79
TRINITY_DN28781_c0_g1_i1	-4.51655	0.0769609	5.16357e-07	---NA---	1685
TRINITY_DN28738_c0_g1_i1	-7.73816	-0.61104	1.60342e-05	---NA---	850
TRINITY_DN28738_c0_g1_i8	-6.02335	-0.369529	0.000117553	---NA---	767
TRINITY_DN28757_c0_g1_i13	-2.24731	1.45651	3.31234e-06	Hypothetical predicted protein [Mytilus galloprovincialis]	2814	3.8e-19
TRINITY_DN28757_c0_g1_i9	-5.2335	2.00642	1.44109e-08	Hypothetical predicted protein [Mytilus galloprovincialis]	1302	3e-20
TRINITY_DN28740_c0_g1_i20	-5.2179	1.24268	2.57412e-05	CTP synthase [Methylobacterium sp.]	2099	0	GO:0003883;GO:0004359;GO:0005524;GO:0006541;GO:0044210;GO:0046872	CTP synthase activity;glutaminase activity;ATP binding;glutamine metabolic process;'de novo' CTP biosynthetic process;metal ion binding
TRINITY_DN28792_c0_g1_i3	-6.45716	-1.22769	0.000103986	---NA---	412
TRINITY_DN28784_c1_g1_i1	-7.35698	-0.967992	6.15179e-06	---NA---	1232
TRINITY_DN79446_c0_g2_i2	-4.5498	0.027737	7.72926e-06	titin-like isoform X5 [Mya arenaria]	1290	5.3e-06
TRINITY_DN79490_c0_g1_i1	-5.08518	-0.746252	6.42238e-05	MAG: flagellin FliC [Sphingomonadales bacterium]	2030	6.1e-87	GO:0005198;GO:0005576;GO:0009288	structural molecule activity;extracellular region;bacterial-type flagellum
TRINITY_DN79490_c0_g2_i9	-5.90423	2.15119	4.02511e-07	sigma 54-interacting transcriptional regulator [Sphingomonas faeni]	7649	0	GO:0000160;GO:0004852;GO:0005524;GO:0006355;GO:0016020;GO:0016887;GO:0033014;GO:0043565	phosphorelay signal transduction system;uroporphyrinogen-III synthase activity;ATP binding;regulation of DNA-templated transcription;membrane;ATP hydrolysis activity;tetrapyrrole biosynthetic process;sequence-specific DNA binding
TRINITY_DN79490_c0_g5_i1	-5.84593	0.930497	3.09125e-06	AsmA family protein [Sphingomonas sp. Leaf343]	4612	0	GO:0016020	membrane
TRINITY_DN12463_c0_g3_i1	-5.91747	-1.32604	2.05182e-05	---NA---	763
TRINITY_DN12463_c0_g4_i1	-7.66255	0.516084	5.51529e-05	---NA---	488
TRINITY_DN12479_c0_g1_i5	-5.44564	1.7223	9.41827e-05	E3 ubiquitin-protein ligase RNF14-like [Haliotis rufescens]	680	4.4e-31
TRINITY_DN12426_c0_g1_i1	-5.86748	1.48577	3.72659e-06	---NA---	2449
TRINITY_DN12431_c2_g3_i1	-8.10513	-0.293636	1.59169e-05	---NA---	436
TRINITY_DN12460_c4_g1_i9	-2.32113	3.14226	1.29727e-05	---NA---	2875
TRINITY_DN12492_c0_g1_i5	-8.96761	3.47734	2.8076e-08	---NA---	843
TRINITY_DN12492_c1_g1_i1	-6.73883	-0.403492	1.60814e-05	---NA---	235
TRINITY_DN12492_c1_g2_i1	-6.89984	-0.931142	1.77038e-05	---NA---	235
TRINITY_DN12492_c2_g2_i1	-7.0893	2.80217	9.35818e-09	---NA---	874
TRINITY_DN12492_c3_g1_i1	-7.63026	1.22211	3.16216e-06	---NA---	322
TRINITY_DN12419_c2_g2_i1	-2.30017	-0.0696884	0.000129653	---NA---	1052
TRINITY_DN12416_c0_g1_i16	-7.43964	-0.870255	5.83571e-05	reverse transcriptase domain-containing protein [Candidatus Thiodiazotropha endolucinida]	961	2.3e-13
TRINITY_DN12416_c0_g1_i3	-8.00434	-0.379327	1.5226e-05	---NA---	601
TRINITY_DN12416_c0_g1_i7	-7.44679	0.537496	8.53232e-05	reverse transcriptase domain-containing protein [Candidatus Thiodiazotropha endolucinida]	882	3.7e-13
TRINITY_DN12405_c1_g1_i5	-3.55805	0.121116	2.21707e-06	Gastrula zinc finger protein XlCGF57.1 [Araneus ventricosus]	2318	8.8e-27
TRINITY_DN12497_c0_g2_i1	-3.39539	2.14999	5.95249e-08	---NA---	285
TRINITY_DN12433_c0_g1_i1	-7.11331	2.27155	2.24918e-07	Hypothetical predicted protein [Paramuricea clavata]	1006	9.7e-11	GO:0006807;GO:0043170;GO:0044238	obsolete nitrogen compound metabolic process;macromolecule metabolic process;primary metabolic process
TRINITY_DN12433_c5_g1_i1	-6.00219	-0.788441	0.00016328	RNase H-like domain-containing protein [Campylobacter sp. CS_ED1]	754	7.7e-14
TRINITY_DN96668_c0_g1_i1	-6.91095	-0.927115	2.05118e-05	---NA---	254
TRINITY_DN96733_c0_g1_i1	-6.18165	0.302111	2.77005e-05	GspE/PulE family protein [Azospirillum doebereinerae]	2116	0	GO:0003677;GO:0003918;GO:0005524;GO:0005886;GO:0006265;GO:0016887	DNA binding;DNA topoisomerase type II (double strand cut, ATP-hydrolyzing) activity;ATP binding;plasma membrane;DNA topological change;ATP hydrolysis activity
TRINITY_DN96701_c0_g1_i1	-5.25634	-1.08214	0.000204855	integral membrane protein 2B [Rattus norvegicus]	1786	1.2e-174	GO:0000139;GO:0001540;GO:0005515;GO:0005524;GO:0005615;GO:0005886;GO:0010008;GO:0030660;GO:0042985	Golgi membrane;amyloid-beta binding;protein binding;ATP binding;extracellular space;plasma membrane;endosome membrane;Golgi-associated vesicle membrane;negative regulation of amyloid precursor protein biosynthetic process
TRINITY_DN4795_c0_g1_i1	-2.84727	0.395298	3.37875e-05	---NA---	400
TRINITY_DN4706_c3_g1_i1	-7.05287	0.620544	5.18375e-06	---NA---	351
TRINITY_DN4724_c0_g1_i17	-4.343	5.08752	2.44223e-07	Hypothetical predicted protein [Mytilus galloprovincialis]	3490	0
TRINITY_DN4758_c11_g1_i1	-5.79193	-0.495762	2.81206e-06	---NA---	1071
TRINITY_DN4785_c5_g2_i1	-4.87972	-0.729307	5.06061e-06	---NA---	409
TRINITY_DN4707_c10_g1_i1	-4.77394	5.16259	3.80073e-11	---NA---	309
TRINITY_DN4772_c1_g1_i1	-4.8284	0.733906	2.51782e-06	---NA---	805
TRINITY_DN4734_c1_g1_i4	-4.03667	3.16779	1.00511e-06	myosin-9-like isoform X1 [Dreissena polymorpha]	1168	4.9e-12
TRINITY_DN4768_c0_g1_i1	-3.48121	1.77261	1.1086e-07	hypothetical protein DPMN_030912 [Dreissena polymorpha]	333	1e-08
TRINITY_DN4768_c0_g1_i2	-3.2628	0.592775	1.00781e-07	hypothetical protein DPMN_030912 [Dreissena polymorpha]	334	2.2e-08
TRINITY_DN4728_c0_g1_i1	-2.34357	2.4698	1.61329e-05	---NA---	439
TRINITY_DN4728_c0_g3_i1	-4.00367	9.21337	1.69811e-09	RBM25 [Mytilus edulis]	3898	2.2e-102	GO:0003723;GO:0005634;GO:0006397	RNA binding;nucleus;mRNA processing
TRINITY_DN4704_c2_g1_i1	-8.01219	0.823688	1.52936e-05	---NA---	379
TRINITY_DN4704_c6_g1_i1	-6.61336	-1.12557	8.4188e-06	---NA---	560
TRINITY_DN4738_c1_g2_i10	-4.3893	2.83871	1.40051e-05	inhibitor of growth protein 1-like [Crassostrea virginica]	3353	1.7e-88
TRINITY_DN80341_c0_g1_i1	-6.38506	-1.45119	6.67188e-05	general transcription factor II-I isoform X5 [Elephas maximus indicus]	402	9.5e-15
TRINITY_DN80421_c0_g2_i3	-7.52432	2.58298	1.22312e-06	---NA---	715
TRINITY_DN28881_c0_g1_i8	-7.66743	-0.144923	4.47648e-05	---NA---	637
TRINITY_DN28848_c0_g1_i1	-3.2259	-0.27169	2.4822e-06	cytochrome b [Venustaconcha ellipsiformis]	1248	0	GO:0005743;GO:0008121;GO:0022904;GO:0045275;GO:0046872;GO:1902600	mitochondrial inner membrane;ubiquinol-cytochrome-c reductase activity;respiratory electron transport chain;respiratory chain complex III;metal ion binding;proton transmembrane transport
TRINITY_DN28854_c0_g2_i6	-6.31266	5.90975	4.78985e-08	ATP-dependent helicase [Mesorhizobium sp.]	44645	0	GO:0003677;GO:0003678;GO:0005524;GO:0016887;GO:0032508	DNA binding;DNA helicase activity;ATP binding;ATP hydrolysis activity;obsolete DNA duplex unwinding
TRINITY_DN28854_c1_g1_i14	-5.83635	1.73006	4.48055e-06	CTP synthase [Methylobacterium sp.]	1681	0	GO:0003883;GO:0004359;GO:0005524;GO:0006541;GO:0044210;GO:0046872	CTP synthase activity;glutaminase activity;ATP binding;glutamine metabolic process;'de novo' CTP biosynthetic process;metal ion binding
TRINITY_DN28854_c1_g2_i3	-5.82016	0.0865357	9.91255e-06	alpha/beta hydrolase [Methylobacterium sp. Leaf111]	939	2e-107	GO:0016787	hydrolase activity
TRINITY_DN28854_c2_g1_i7	-6.72349	-0.0395399	5.05319e-05	N-acetyl-gamma-glutamyl-phosphate reductase [Sphingomonas faeni]	2756	0	GO:0003942;GO:0005737;GO:0006526;GO:0051287	N-acetyl-gamma-glutamyl-phosphate reductase activity;cytoplasm;L-arginine biosynthetic process;NAD binding
TRINITY_DN28854_c5_g1_i1	-5.03163	-0.468211	0.000171315	DNA polymerase III subunit chi [Methylobacterium tardum]	993	6.8e-114	GO:0003677;GO:0003887;GO:0006260;GO:0071897	DNA binding;DNA-directed DNA polymerase activity;DNA replication;DNA biosynthetic process
TRINITY_DN28854_c8_g1_i1	-6.33091	0.125125	1.23559e-06	DUF2891 domain-containing protein [Sphingomonas sp. KR1UV-12]	2584	1e-146
TRINITY_DN28865_c0_g1_i1	-5.89479	-0.731513	5.49191e-05	---NA---	508
TRINITY_DN28844_c0_g2_i1	-6.79012	-1.06194	1.38586e-05	---NA---	477
TRINITY_DN28855_c0_g1_i2	-3.52164	-0.441868	1.23716e-06	---NA---	699
TRINITY_DN28825_c0_g1_i4	-8.10229	1.14241	2.69995e-06	axoneme-associated protein mst101(2)-like [Schistocerca gregaria]	444	9.5e-14
TRINITY_DN28841_c0_g1_i10	-6.75811	1.52484	1.23305e-05	ABC transporter permease [Methylobacterium brachiatum]	3772	0	GO:0016020	membrane
TRINITY_DN28841_c0_g1_i2	-6.53104	2.31644	5.01044e-06	glycosyltransferase [Methylobacterium brachiatum]	7095	0	GO:0016757	glycosyltransferase activity
TRINITY_DN28841_c0_g1_i8	-6.05345	3.75565	2.80798e-08	bifunctional methionine sulfoxide reductase B/A protein [Sphingomonas sp. BT553]	17282	1.9e-147	GO:0008113;GO:0033743;GO:0033744;GO:0036211	peptide-methionine (S)-S-oxide reductase activity;peptide-methionine (R)-S-oxide reductase activity;L-methionine:thioredoxin-disulfide S-oxidoreductase activity;protein modification process
TRINITY_DN28841_c2_g1_i1	-5.61342	-0.557273	3.60817e-05	ABC transporter ATP-binding protein [Methylobacterium brachiatum]	941	1.3e-147	GO:0005524;GO:0016887	ATP binding;ATP hydrolysis activity
TRINITY_DN28859_c0_g1_i2	-2.29089	1.41184	0.000178515	---NA---	1639
TRINITY_DN54092_c3_g1_i1	-6.96387	2.05114	6.6829e-08	---NA---	917
TRINITY_DN71286_c1_g2_i1	-6.8579	-0.964289	3.48321e-07	phosphoenolpyruvate carboxylase [Sphingomonas faeni]	941	4.3e-141	GO:0000287;GO:0006099;GO:0006107;GO:0008964;GO:0015977	magnesium ion binding;tricarboxylic acid cycle;oxaloacetate metabolic process;phosphoenolpyruvate carboxylase activity;carbon fixation
TRINITY_DN71286_c1_g3_i3	-6.84298	-1.02631	1.2274e-05	phosphoenolpyruvate carboxylase [Sphingomonas faeni]	1478	0	GO:0000287;GO:0006099;GO:0006107;GO:0008964;GO:0015977	magnesium ion binding;tricarboxylic acid cycle;oxaloacetate metabolic process;phosphoenolpyruvate carboxylase activity;carbon fixation
TRINITY_DN71324_c0_g1_i11	-6.41153	-0.723065	0.000230643	peptidylprolyl isomerase [Sphingomonas sp. BK036]	1814	2.2e-101	GO:0003755;GO:0004109;GO:0005737;GO:0006457;GO:0006779;GO:0046872;GO:0051539	peptidyl-prolyl cis-trans isomerase activity;coproporphyrinogen oxidase activity;cytoplasm;protein folding;porphyrin-containing compound biosynthetic process;metal ion binding;4 iron, 4 sulfur cluster binding
TRINITY_DN71324_c0_g1_i8	-6.29825	0.212913	2.34883e-05	tRNA preQ1(34) S-adenosylmethionine ribosyltransferase-isomerase QueA [Sphingomonas faeni]	2657	0	GO:0005737;GO:0008616;GO:0051075	cytoplasm;queuosine biosynthetic process;S-adenosylmethionine:tRNA ribosyltransferase-isomerase activity
TRINITY_DN19752_c0_g1_i2	-6.75249	0.0228621	2.21462e-07	---NA---	924
TRINITY_DN19778_c0_g1_i1	-5.56049	0.205277	7.52041e-06	---NA---	1491
TRINITY_DN19778_c1_g1_i10	-4.18615	13.0177	1.25376e-08	NADH dehydrogenase subunit 4 [Lampsilis siliquoidea]	558	1.3e-103	GO:0008137;GO:0031966;GO:0042773;GO:0070469	NADH dehydrogenase (ubiquinone) activity;mitochondrial membrane;ATP synthesis coupled electron transport;obsolete respirasome
TRINITY_DN19737_c0_g1_i6	-2.68951	1.15777	1.58127e-07	Crystal Structure of Human Nucleosome Core Particle lacking H4 N-terminal region [Homo sapiens]	1015	1.3e-48	GO:0000786;GO:0003677;GO:0005576;GO:0005654;GO:0006334;GO:0030527;GO:0032200;GO:0046982;GO:0061644	nucleosome;DNA binding;extracellular region;nucleoplasm;nucleosome assembly;structural constituent of chromatin;telomere organization;protein heterodimerization activity;protein localization to CENP-A containing chromatin
TRINITY_DN19781_c0_g1_i10	-7.56148	1.28407	1.69174e-06	---NA---	722
TRINITY_DN19781_c0_g1_i13	-2.0655	1.35024	0.000214722	OTU10-like protein [Mya arenaria]	5248	1.2e-82
TRINITY_DN19762_c0_g1_i22	-4.39182	0.786182	4.95834e-05	peripherin-2 [Mytilus galloprovincialis]	2581	2.3e-34
TRINITY_DN19786_c0_g1_i2	-6.861	0.969355	1.81624e-06	---NA---	1671
TRINITY_DN19786_c1_g1_i2	-6.63544	-0.49082	0.00011192	---NA---	559
TRINITY_DN19786_c3_g3_i1	-7.59232	-0.7267	9.1788e-06	---NA---	411
TRINITY_DN19798_c1_g2_i1	-7.11426	0.857049	1.32379e-06	tigger transposable element-derived protein 1-like [Nanorana parkeri]	813	2.4e-31	GO:0003677;GO:0005634	DNA binding;nucleus
TRINITY_DN0_c1_g1_i1	-2.93553	1.51542	2.20781e-07	---NA---	1554
TRINITY_DN0_c35_g1_i1	-8.31806	1.15828	1.45251e-05	---NA---	323
TRINITY_DN0_c69_g1_i1	-7.11039	-0.303479	3.13467e-05	---NA---	503
TRINITY_DN0_c151_g1_i1	-5.24777	-0.0969516	4.79844e-07	zinc finger protein 546 [Homo sapiens]	327	3.2e-32	GO:0005524;GO:0016874	ATP binding;ligase activity
TRINITY_DN0_c161_g1_i1	-7.0756	-0.0451813	1.13572e-05	---NA---	204
TRINITY_DN9_c44_g1_i2	-6.57844	-1.19678	9.87921e-07	---NA---	511
TRINITY_DN14_c0_g1_i16	-4.71691	6.72212	8.61098e-07	hypothetical protein Lal_00008596 [Lupinus albus]	1500	5.6e-90
TRINITY_DN14_c0_g1_i19	-5.02413	5.1893	4.42183e-07	Conserved protein [Lacticaseibacillus rhamnosus GG]	676	2.8e-44
TRINITY_DN14_c0_g1_i23	-4.78496	5.04496	9.70106e-07	Uncharacterised protein [Streptococcus pneumoniae]	2903	2.4e-61
TRINITY_DN14_c0_g1_i27	-5.04106	8.73995	1.22738e-07	MULTISPECIES: endopeptidase La [unclassified Methylobacterium]	56825	0	GO:0004176;GO:0004252;GO:0005524;GO:0005737;GO:0006515;GO:0016887;GO:0034605;GO:0043565	ATP-dependent peptidase activity;serine-type endopeptidase activity;ATP binding;cytoplasm;protein quality control for misfolded or incompletely synthesized proteins;ATP hydrolysis activity;cellular response to heat;sequence-specific DNA binding
TRINITY_DN14_c0_g1_i32	-4.92753	8.48417	2.31243e-06	hypothetical protein FXW26_05315 [Candidatus Liberibacter asiaticus]	3195	8.8e-84
TRINITY_DN14_c1_g1_i1	-5.12833	6.08627	9.23843e-07	Uncharacterised protein [Mycobacteroides abscessus subsp. abscessus]	648	2.6e-75
TRINITY_DN14_c1_g1_i14	-4.00005	0.0693937	0.000153191	histone deacetylase [Novimethylophilus kurashikiensis]	323	5.6e-36	GO:0008686;GO:0009231;GO:0016020;GO:0016853;GO:0046872	3,4-dihydroxy-2-butanone-4-phosphate synthase activity;riboflavin biosynthetic process;membrane;isomerase activity;metal ion binding
TRINITY_DN14_c1_g1_i20	-5.15169	6.63684	1.54011e-06	ParA family protein [Methylobacterium sp. 37f]	4046	4.9e-129
TRINITY_DN14_c1_g1_i28	-4.90468	3.94517	2.11581e-06	histone deacetylase [Novimethylophilus kurashikiensis]	406	4.5e-35	GO:0016020	membrane
TRINITY_DN14_c2_g1_i2	-5.50929	1.28678	3.23699e-07	IS1 transposase InsAB [Pseudomonas cichorii]	369	2.1e-58
TRINITY_DN14_c4_g1_i1	-4.77115	0.0532647	0.000112949	hypothetical protein SI859A1_01496 [Aurantimonas manganoxydans SI85-9A1]	213	2.8e-28
TRINITY_DN14_c6_g5_i1	-4.68829	-0.449223	9.21688e-05	hypothetical CTC00065-like protein [Clostridium sp.]	519	9.6e-58
TRINITY_DN14_c7_g1_i3	-5.25826	0.304188	1.76041e-06	Uncharacterised protein [uncultured Faecalibacterium sp.]	711	1.5e-29
TRINITY_DN14_c8_g1_i1	-5.20975	0.49367	1.88772e-05	Conserved protein [Lacticaseibacillus paracasei]	475	3e-27
TRINITY_DN14_c11_g1_i1	-5.20532	2.12091	8.95412e-05	Conserved protein [Lacticaseibacillus rhamnosus GG]	396	5.5e-33
TRINITY_DN14_c13_g1_i11	-5.25756	1.48457	5.7461e-06	putative membrane protein [Burkholderia sp. RPE67]	471	5.3e-53
TRINITY_DN14_c17_g1_i1	-6.2968	2.60821	0.000131659	Uncharacterised protein [Odoribacter splanchnicus]	606	2.3e-18
TRINITY_DN14_c32_g2_i1	-4.79494	1.4428	5.45965e-05	Uncharacterised protein [Mycobacteroides abscessus subsp. abscessus]	389	2.5e-39
TRINITY_DN14_c34_g2_i1	-4.53115	3.16992	2.91113e-06	Klebsiella pneumoniae subsp. rhinoscleromatis strain SB3432, complete genome {ECO:0000313|EMBL:CCI75589.1} [Pantoea ananatis]	273	1.6e-26	GO:0016740	transferase activity
TRINITY_DN14_c43_g2_i1	-5.61984	-0.860329	0.000150181	Uncharacterised protein [Mycobacteroides abscessus subsp. abscessus]	396	7.1e-52
TRINITY_DN6_c0_g1_i3	-3.90768	10.806	1.31911e-09	cytochrome b [Lampsilis siliquoidea]	387	6.5e-70	GO:0005743;GO:0008121;GO:0022904;GO:0045275;GO:0046872;GO:1902600	mitochondrial inner membrane;ubiquinol-cytochrome-c reductase activity;respiratory electron transport chain;respiratory chain complex III;metal ion binding;proton transmembrane transport
TRINITY_DN6_c1_g1_i1	-4.07421	5.05514	8.62883e-10	cytochrome b [Lampsilis siliquoidea]	753	5.4e-102	GO:0005743;GO:0008121;GO:0022904;GO:0045275;GO:0046872;GO:1902600	mitochondrial inner membrane;ubiquinol-cytochrome-c reductase activity;respiratory electron transport chain;respiratory chain complex III;metal ion binding;proton transmembrane transport
TRINITY_DN6_c6_g1_i1	-3.38402	0.575245	3.9949e-07	cytochrome b [Lampsilis siliquoidea]	344	3.2e-27	GO:0005743;GO:0008121;GO:0022904;GO:0045275;GO:0046872;GO:1902600	mitochondrial inner membrane;ubiquinol-cytochrome-c reductase activity;respiratory electron transport chain;respiratory chain complex III;metal ion binding;proton transmembrane transport
TRINITY_DN49_c0_g1_i9	-2.51179	2.3237	2.16219e-07	protein timeless homolog isoform X1 [Mya arenaria]	3187	2.4e-12
TRINITY_DN56_c6_g1_i2	-6.77326	-0.935455	5.65724e-07	---NA---	646
TRINITY_DN56_c6_g1_i4	-5.61364	-0.335315	0.000130321	---NA---	580
TRINITY_DN11_c2_g2_i1	-3.68571	4.33138	1.17392e-08	---NA---	361
TRINITY_DN11_c2_g3_i1	-2.9037	0.152264	7.94625e-06	---NA---	361
TRINITY_DN11_c127_g1_i1	-2.28646	5.82683	1.54331e-06	pre-mRNA-splicing factor CWC25 homolog [Pecten maximus]	864	3.1e-32
TRINITY_DN62_c3_g1_i1	-6.45498	0.417632	1.40136e-05	---NA---	620
TRINITY_DN10_c8_g1_i1	-5.04455	0.884426	4.04704e-07	---NA---	549
TRINITY_DN10_c11_g1_i1	-6.96903	2.60738	7.27611e-09	---NA---	380
TRINITY_DN10_c40_g1_i1	-5.55601	0.19577	9.78131e-06	reverse transcriptase domain-containing protein [Candidatus Thiodiazotropha endolucinida]	397	1.8e-10
TRINITY_DN13_c1_g3_i1	-6.03672	3.16542	3.77023e-07	---NA---	1330
TRINITY_DN45_c2_g1_i1	-2.87863	0.271606	4.87731e-05	---NA---	513
TRINITY_DN45_c2_g1_i28	-3.24486	-0.668845	3.17012e-05	---NA---	272
TRINITY_DN31_c5_g2_i1	-7.56191	0.4102	8.28143e-06	---NA---	888
TRINITY_DN21_c2_g1_i1	-3.43002	2.07425	2.74586e-08	60S acidic ribosomal protein P1-like [Biomphalaria glabrata]	437	6.9e-32	GO:0003735;GO:0006414;GO:0022626;GO:1990904	structural constituent of ribosome;translational elongation;cytosolic ribosome;ribonucleoprotein complex
TRINITY_DN69_c0_g3_i1	-2.66014	2.62423	1.18147e-06	---NA---	642
TRINITY_DN69_c2_g2_i1	-6.6641	2.66435	7.32265e-08	Hypothetical predicted protein [Mytilus galloprovincialis]	880	1e-13
TRINITY_DN69_c39_g1_i1	-5.86467	0.489435	4.20125e-06	---NA---	528
TRINITY_DN8_c1_g1_i33	-2.91105	14.8802	6.44451e-07	senescence-associated protein [Gossypium australe]	5510	1.6e-118	GO:0043457	regulation of cellular respiration
TRINITY_DN8_c1_g1_i42	-3.61751	0.343087	6.74845e-06	hypothetical protein PHYBLDRAFT_114890, partial [Phycomyces blakesleeanus NRRL 1555(-)]	350	3.8e-35
TRINITY_DN8_c1_g1_i51	-4.1904	1.67223	4.28644e-06	putative rRNA intron-encoded homing endonuclease [Quillaja saponaria]	730	1.7e-38	GO:0000150;GO:0000287;GO:0000725;GO:0003684;GO:0003697;GO:0004520;GO:0005515;GO:0005524;GO:0005737;GO:0006314;GO:0009432;GO:0009650;GO:0016539;GO:0016887;GO:0030145;GO:0042148;GO:0046677;GO:0140664	DNA strand exchange activity;magnesium ion binding;recombinational repair;damaged DNA binding;single-stranded DNA binding;DNA endonuclease activity;protein binding;ATP binding;cytoplasm;intron homing;SOS response;UV protection;intein-mediated protein splicing;ATP hydrolysis activity;manganese ion binding;DNA strand invasion;response to antibiotic;ATP-dependent DNA damage sensor activity
TRINITY_DN8_c1_g1_i68	-2.7939	7.58704	1.00757e-06	senescence-associated protein [Gossypium australe]	4884	5.9e-143	GO:0043457	regulation of cellular respiration
TRINITY_DN8_c2_g1_i8	-2.61624	-0.125462	8.24813e-05	hypothetical protein G7K_1412-t1 [Saitoella complicata NRRL Y-17804]	1789	2.5e-63
TRINITY_DN8_c299_g1_i1	-3.28793	0.112409	3.30955e-07	hypothetical protein CDAR_457741 [Caerostris darwini]	836	4e-39	GO:0000150;GO:0000287;GO:0000725;GO:0003684;GO:0003697;GO:0004520;GO:0005515;GO:0005524;GO:0005737;GO:0006314;GO:0009432;GO:0009650;GO:0016539;GO:0016887;GO:0030145;GO:0042148;GO:0043457;GO:0046677;GO:0140664	DNA strand exchange activity;magnesium ion binding;recombinational repair;damaged DNA binding;single-stranded DNA binding;DNA endonuclease activity;protein binding;ATP binding;cytoplasm;intron homing;SOS response;UV protection;intein-mediated protein splicing;ATP hydrolysis activity;manganese ion binding;DNA strand invasion;regulation of cellular respiration;response to antibiotic;ATP-dependent D…
TRINITY_DN8_c303_g1_i1	-2.62135	2.37696	9.61258e-06	---NA---	426
TRINITY_DN70_c2_g1_i1	-6.04031	-0.59435	2.64531e-05	---NA---	293
TRINITY_DN97_c36_g1_i1	-5.77301	2.36077	3.65234e-07	---NA---	853
TRINITY_DN46_c0_g1_i40	-2.75044	1.32531	5.60314e-07	---NA---	339
TRINITY_DN46_c0_g1_i58	-4.46466	2.08462	1.71808e-08	---NA---	249
TRINITY_DN46_c8_g1_i13	-3.40272	1.54735	1.6431e-06	plexin A [Mytilus galloprovincialis]	475	9.9e-39	GO:0003697;GO:0005666;GO:0006351	single-stranded DNA binding;RNA polymerase III complex;DNA-templated transcription
TRINITY_DN46_c24_g1_i1	-3.49655	0.91126	5.36641e-07	---NA---	611
TRINITY_DN46_c42_g2_i1	-3.67673	-0.521672	1.62954e-05	---NA---	262
TRINITY_DN46_c45_g1_i1	-4.59637	0.34263	1.67506e-06	---NA---	287
TRINITY_DN46_c214_g1_i14	-3.86989	6.74909	4.55998e-07	MOG interacting and ectopic P-granules protein 1-like [Mya arenaria]	4304	4.3e-159
TRINITY_DN46_c214_g1_i7	-4.16489	7.731	1.08156e-08	MOG interacting and ectopic P-granules protein 1-like [Mizuhopecten yessoensis]	6249	2.4e-175
TRINITY_DN28_c0_g1_i1	-3.81593	13.1406	1.65878e-09	cytochrome b [Lampsilis siliquoidea]	1437	0	GO:0005743;GO:0008121;GO:0022904;GO:0045275;GO:0046872;GO:1902600	mitochondrial inner membrane;ubiquinol-cytochrome-c reductase activity;respiratory electron transport chain;respiratory chain complex III;metal ion binding;proton transmembrane transport
TRINITY_DN28_c0_g2_i1	-5.02051	13.7679	2.60805e-11	---NA---	763
TRINITY_DN28_c0_g2_i8	-5.11224	2.70172	2.03855e-09	---NA---	762
TRINITY_DN28_c0_g3_i1	-4.414	15.4012	1.56302e-10	NADH dehydrogenase subunit 2 [Lampsilis siliquoidea]	3713	1.8e-123	GO:0005743;GO:0006120;GO:0008137;GO:0070469	mitochondrial inner membrane;mitochondrial electron transport, NADH to ubiquinone;NADH dehydrogenase (ubiquinone) activity;obsolete respirasome
TRINITY_DN28_c0_g4_i1	-5.23286	6.76075	6.6842e-11	cytochrome b [Sinohyriopsis schlegelii]	1027	9.9e-06
TRINITY_DN28_c1_g1_i1	-5.17116	0.459138	1.52307e-07	---NA---	303
TRINITY_DN28_c2_g1_i1	-4.48467	0.0916155	9.93962e-08	---NA---	634
TRINITY_DN2_c0_g1_i1	-4.42373	6.11952	6.59028e-09	cytochrome c oxidase subunit III [Sinohyriopsis schlegelii]	295	6.7e-44	GO:0004129;GO:0005739;GO:0016020;GO:0019646;GO:1902600	cytochrome-c oxidase activity;mitochondrion;membrane;aerobic electron transport chain;proton transmembrane transport
TRINITY_DN2_c3_g1_i1	-3.60232	9.21845	3.83624e-08	cytochrome c oxidase subunit III [Lampsilis cardium]	226	8.4e-24	GO:0004129;GO:0005739;GO:0016020;GO:0019646;GO:1902600	cytochrome-c oxidase activity;mitochondrion;membrane;aerobic electron transport chain;proton transmembrane transport
TRINITY_DN36_c7_g1_i2	-2.58704	4.09319	8.43025e-07	---NA---	825
TRINITY_DN36_c7_g1_i6	-12.88	4.47277	1.48776e-07	---NA---	452
TRINITY_DN36_c7_g2_i1	-7.23681	1.44241	7.18035e-07	---NA---	228
TRINITY_DN36_c34_g1_i3	-8.37926	0.0179775	3.79406e-06	---NA---	316
TRINITY_DN36_c76_g2_i1	-5.97002	0.653268	3.90728e-05	---NA---	562
TRINITY_DN55_c8_g1_i1	-2.09997	0.894163	1.23641e-05	---NA---	619
TRINITY_DN90_c0_g1_i11	-6.28401	1.39051	5.8838e-07	---NA---	394
TRINITY_DN90_c18_g1_i2	-8.14056	-0.242644	1.51479e-05	---NA---	650
TRINITY_DN90_c20_g1_i4	-2.18106	0.795763	3.10967e-08	---NA---	349
TRINITY_DN1_c0_g2_i2	-4.44682	3.47916	1.5004e-09	---NA---	275
TRINITY_DN1_c0_g2_i21	-2.33229	1.37213	4.10439e-06	---NA---	618
TRINITY_DN1_c0_g2_i26	-5.44956	2.46216	6.21755e-10	---NA---	348
TRINITY_DN1_c4_g2_i10	-3.44064	0.97059	1.44377e-07	---NA---	535
TRINITY_DN1_c16_g2_i3	-2.5042	3.67146	8.44297e-08	zinc finger CCCH-type with G patch domain-containing protein-like [Crassostrea virginica]	2915	1.3e-145	GO:0005488	binding
TRINITY_DN1_c17_g1_i1	-6.23874	0.27788	1.58555e-06	---NA---	270
TRINITY_DN1_c21_g1_i1	-5.49212	0.680359	9.01839e-07	---NA---	493
TRINITY_DN1_c115_g1_i3	-7.35564	0.379521	2.75314e-05	---NA---	202
TRINITY_DN1_c115_g1_i4	-6.61322	0.468139	3.77263e-05	---NA---	245
TRINITY_DN1_c115_g2_i1	-5.10348	2.54393	1.64066e-08	DDE-type integrase/transposase/recombinase [Campylobacter sp. JMF_03 NE3]	283	3.8e-16
TRINITY_DN54_c4_g1_i4	-7.3938	0.301367	1.42841e-06	---NA---	949
TRINITY_DN75_c1_g4_i3	-2.71335	0.535199	4.31598e-05	Hypothetical predicted protein [Mytilus galloprovincialis]	994	1.6e-35
TRINITY_DN75_c12_g1_i8	-2.7813	4.33526	1.92438e-06	PLCB [Mytilus coruscus]	2580	0	GO:0006629;GO:0007165;GO:0008081;GO:0046872;GO:0110165	lipid metabolic process;signal transduction;phosphoric diester hydrolase activity;metal ion binding;cellular anatomical structure
TRINITY_DN75_c51_g1_i2	-3.45662	-0.202865	8.24258e-06	---NA---	262
TRINITY_DN75_c75_g1_i1	-4.36248	5.50724	6.67966e-08	NADH dehydrogenase subunit 5 [Lampsilis siliquoidea]	281	0.00018
TRINITY_DN75_c103_g1_i1	-4.00557	1.38082	1.39362e-06	NADH dehydrogenase subunit 5 [Lampsilis siliquoidea]	261	3.7e-31	GO:0005743;GO:0008137;GO:0042773	mitochondrial inner membrane;NADH dehydrogenase (ubiquinone) activity;ATP synthesis coupled electron transport
TRINITY_DN99_c5_g1_i15	-3.4403	-0.604136	1.4833e-05	---NA---	374
TRINITY_DN99_c13_g1_i5	-6.19163	1.31334	1.05186e-06	---NA---	1301
TRINITY_DN87703_c0_g1_i1	-7.2189	1.62458	3.23614e-06	inorganic phosphate transporter [Methylorubrum populi]	3281	0	GO:0005315;GO:0006817;GO:0016020;GO:0055085	phosphate transmembrane transporter activity;phosphate ion transport;membrane;transmembrane transport
TRINITY_DN87687_c0_g1_i6	-8.53304	1.63421	4.84548e-06	---NA---	461
TRINITY_DN87684_c0_g1_i13	-5.46558	0.572143	6.40251e-06	mechanosensitive ion channel [uncultured Sphingomonas sp.]	3967	0	GO:0016020;GO:0055085	membrane;transmembrane transport
TRINITY_DN87684_c1_g1_i1	-5.45456	-0.614649	2.34964e-05	cytochrome c oxidase assembly protein [Methylobacterium brachiatum]	1233	5.4e-111	GO:0005507;GO:0005886;GO:0008535	copper ion binding;plasma membrane;respiratory chain complex IV assembly
TRINITY_DN87684_c2_g1_i4	-5.0692	0.112677	3.06962e-05	molybdopterin cofactor-binding domain-containing protein [Sphingomonas faeni]	2687	0	GO:0016020;GO:0016491	membrane;oxidoreductase activity
TRINITY_DN87685_c0_g1_i1	-6.59279	-0.136428	4.71751e-05	aminoglycoside phosphotransferase [Sphingomonas sp. Leaf28]	2862	0	GO:0016740	transferase activity
TRINITY_DN87685_c0_g1_i4	-5.66146	1.08577	3.7118e-05	double-strand break repair protein AddB [Sphingomonas faeni]	6669	0	GO:0004386;GO:0016787	helicase activity;hydrolase activity
TRINITY_DN87666_c0_g2_i3	-7.05824	-0.751922	7.90762e-05	DDE-type integrase/transposase/recombinase [Candidatus Thiodiazotropha taylori]	550	1.8e-52	GO:0006259	DNA metabolic process
TRINITY_DN87690_c0_g3_i2	-5.21901	-0.553039	0.000110347	MULTISPECIES: selenoneine synthase SenA [Methylobacterium]	4863	0	GO:0016757	glycosyltransferase activity
TRINITY_DN87690_c0_g4_i1	-7.20026	0.279246	9.00294e-05	MULTISPECIES: selenide, water dikinase SelD [unclassified Methylobacterium]	1578	1.3e-174	GO:0000287;GO:0004756;GO:0005524;GO:0016260;GO:0016310	magnesium ion binding;selenide, water dikinase activity;ATP binding;selenocysteine biosynthetic process;phosphorylation
TRINITY_DN87736_c0_g2_i2	-5.7502	0.744385	1.86856e-05	FkbM family methyltransferase [Methylobacterium brachiatum]	2561	0	GO:0004825;GO:0005524;GO:0005737;GO:0006431;GO:0008757;GO:0032259	methionine-tRNA ligase activity;ATP binding;cytoplasm;methionyl-tRNA aminoacylation;S-adenosylmethionine-dependent methyltransferase activity;methylation
TRINITY_DN87736_c0_g3_i3	-6.16066	1.29122	8.21911e-07	FkbM family methyltransferase [Methylobacterium brachiatum]	3129	0	GO:0003887;GO:0008757;GO:0016887;GO:0032259;GO:0071897	DNA-directed DNA polymerase activity;S-adenosylmethionine-dependent methyltransferase activity;ATP hydrolysis activity;methylation;DNA biosynthetic process
TRINITY_DN20687_c0_g1_i4	-7.97725	-0.379286	3.72453e-06	---NA---	957
TRINITY_DN20654_c2_g1_i2	-4.51246	-0.272543	7.43246e-06	---NA---	330
TRINITY_DN20654_c13_g1_i1	-5.84549	-1.20409	0.000209319	---NA---	205
TRINITY_DN20645_c0_g1_i14	-5.47188	0.0257761	2.9645e-05	DNA translocase FtsK [Methylobacterium sp.]	655	5e-150	GO:0003677;GO:0005524;GO:0005886;GO:0016887;GO:0051301	DNA binding;ATP binding;plasma membrane;ATP hydrolysis activity;cell division
TRINITY_DN20645_c0_g1_i19	-5.65512	6.24639	1.05047e-07	DUF4159 domain-containing protein [Methylobacterium sp.]	30934	0	GO:0003677;GO:0005524;GO:0005886;GO:0016887;GO:0051301	DNA binding;ATP binding;plasma membrane;ATP hydrolysis activity;cell division
TRINITY_DN20657_c0_g1_i3	-5.90775	-1.39112	9.06136e-05	---NA---	348
TRINITY_DN20657_c0_g1_i4	-3.45339	-0.799402	5.49092e-05	---NA---	341
TRINITY_DN20657_c0_g1_i6	-4.60616	-0.658807	7.78446e-07	---NA---	537
TRINITY_DN20657_c1_g1_i3	-6.54977	-1.1375	2.9666e-05	---NA---	939
TRINITY_DN20657_c1_g1_i4	-2.06961	1.09355	0.000149728	---NA---	375
TRINITY_DN20635_c0_g1_i5	-5.78132	0.826575	4.42577e-08	---NA---	1511
TRINITY_DN20669_c0_g2_i2	-5.63244	-1.15889	6.61594e-05	---NA---	792
TRINITY_DN20679_c0_g1_i5	-4.3203	0.513571	1.53801e-06	---NA---	837
TRINITY_DN20679_c0_g1_i6	-4.56919	-0.636034	6.25574e-07	---NA---	604
TRINITY_DN20611_c0_g2_i1	-7.59183	-0.177377	1.43925e-05	---NA---	351
TRINITY_DN20673_c0_g1_i1	-6.46443	-1.25555	8.25058e-06	---NA---	585
TRINITY_DN20653_c0_g1_i2	-5.60567	1.81088	1.62471e-06	---NA---	562
TRINITY_DN20653_c1_g3_i5	-7.2935	-1.06173	2.71235e-05	---NA---	583
TRINITY_DN20653_c2_g2_i10	-6.44617	0.196474	5.26024e-07	---NA---	480
TRINITY_DN20653_c2_g2_i13	-6.67734	1.93439	6.65036e-08	---NA---	404
TRINITY_DN20653_c3_g1_i2	-7.09691	-0.346422	2.87864e-07	---NA---	410
TRINITY_DN3847_c1_g1_i2	-2.83485	1.27153	5.5271e-07	---NA---	1031
TRINITY_DN3839_c2_g1_i10	-2.63882	1.66628	3.31095e-06	---NA---	476
TRINITY_DN3839_c23_g1_i1	-6.93156	-0.150059	2.13553e-06	---NA---	298
TRINITY_DN3818_c0_g1_i11	-2.69741	0.708419	0.000165455	protein C3orf33 homolog [Pomacea canaliculata]	1710	1e-17
TRINITY_DN3862_c1_g1_i12	-5.24053	0.705512	3.55258e-07	cyclic AMP-responsive element-binding protein 5-like [Mya arenaria]	656	4.1e-28
TRINITY_DN3862_c4_g1_i2	-6.51786	-0.258448	1.76745e-06	---NA---	324
TRINITY_DN3803_c16_g1_i1	-4.3238	-0.956886	5.052e-06	---NA---	1121
TRINITY_DN3869_c2_g1_i11	-4.9065	-0.966058	0.000116951	---NA---	1184
TRINITY_DN3857_c0_g1_i1	-8.22343	0.800134	3.55597e-06	---NA---	683
TRINITY_DN3865_c13_g1_i1	-5.75304	-0.774576	1.51617e-05	---NA---	1658
TRINITY_DN3822_c6_g2_i1	-7.35918	-0.471827	2.87309e-06	---NA---	267
TRINITY_DN3877_c0_g2_i1	-6.42548	0.472831	3.47987e-06	Optomotor-blind protein [Danaus plexippus plexippus]	607	3.9e-59	GO:0000978;GO:0003700;GO:0005634;GO:0006357;GO:0045893	RNA polymerase II cis-regulatory region sequence-specific DNA binding;DNA-binding transcription factor activity;nucleus;regulation of transcription by RNA polymerase II;positive regulation of DNA-templated transcription
TRINITY_DN3848_c0_g2_i6	-8.72516	1.58829	2.198e-07	hypothetical protein [Candidatus Thiodiazotropha taylori]	1175	5.8e-20
TRINITY_DN3848_c0_g3_i4	-5.60729	0.370311	9.44502e-07	uncharacterized protein LOC128554246 [Mercenaria mercenaria]	1732	1.3e-31
TRINITY_DN3895_c0_g1_i3	-7.28944	2.43952	9.77784e-07	---NA---	284
TRINITY_DN3895_c0_g3_i2	-7.96634	3.89839	1.45876e-07	---NA---	536
TRINITY_DN3895_c0_g4_i1	-5.32475	1.08795	3.39107e-06	---NA---	345
TRINITY_DN3895_c5_g1_i2	-4.74292	-0.900129	0.000115392	---NA---	285
TRINITY_DN3895_c5_g2_i1	-7.22404	0.135216	4.83277e-06	---NA---	551
TRINITY_DN3895_c6_g2_i1	-9.05166	3.72287	4.32763e-08	---NA---	368
TRINITY_DN3895_c7_g1_i1	-7.6972	-0.669507	1.84108e-05	---NA---	250
TRINITY_DN3895_c9_g1_i1	-6.26315	-0.642293	3.93218e-07	---NA---	357
TRINITY_DN3895_c11_g1_i1	-4.93795	0.202138	9.54674e-05	DDE-type integrase/transposase/recombinase [Campylobacter sp. JMF_03 NE3]	343	1.2e-16
TRINITY_DN3895_c12_g1_i1	-4.41922	-0.689011	1.08822e-05	RNA-directed DNA polymerase from mobile element jockey [Xyrichtys novacula]	1247	3.9e-39
TRINITY_DN3895_c13_g1_i1	-8.32754	-0.0719985	1.41158e-05	---NA---	436
TRINITY_DN3895_c16_g1_i12	-7.58045	1.17681	2.22405e-05	Retrovirus-related Pol polyprotein from transposon 412 [Merluccius polli]	403	1.2e-05
TRINITY_DN3895_c16_g1_i5	-6.35037	0.0904729	6.46587e-06	---NA---	882
TRINITY_DN3807_c2_g1_i1	-3.569	0.920792	1.82526e-06	---NA---	1084
TRINITY_DN3807_c2_g2_i1	-4.80718	1.29247	7.87616e-07	---NA---	476
TRINITY_DN3898_c0_g1_i1	-4.12076	-0.407933	5.44202e-07	---NA---	509
TRINITY_DN3814_c0_g1_i9	-4.85918	1.87116	1.70037e-07	---NA---	1177
TRINITY_DN3859_c1_g1_i1	-6.04909	0.211412	5.76876e-06	---NA---	291
TRINITY_DN3859_c1_g1_i2	-4.25815	0.556051	7.3871e-05	---NA---	735
TRINITY_DN3859_c2_g1_i1	-4.36721	0.366438	4.65459e-07	---NA---	258
TRINITY_DN3838_c1_g1_i19	-2.53326	0.968057	1.69826e-07	glycosyltransferase-like protein gnt13 [Dermatophagoides pteronyssinus]	2755	4e-10
TRINITY_DN3844_c0_g3_i10	-2.88628	-0.518151	5.93729e-05	---NA---	454
TRINITY_DN3875_c1_g1_i5	-8.03668	-0.348967	4.16696e-05	---NA---	365
TRINITY_DN3875_c4_g3_i1	-4.22034	-0.581017	7.14089e-06	---NA---	821
TRINITY_DN3842_c9_g1_i1	-6.48279	1.21112	2.7965e-06	---NA---	260
TRINITY_DN3842_c10_g1_i1	-4.6213	-0.417915	0.000217614	---NA---	1042
TRINITY_DN71350_c0_g1_i1	-7.08333	-0.0547579	5.7198e-06	---NA---	826
TRINITY_DN71407_c0_g1_i2	-4.91137	-1.27342	7.86568e-05	---NA---	1582
TRINITY_DN71422_c0_g1_i5	-7.44258	2.83578	7.73259e-06	transglutaminase-like cysteine peptidase [Methylobacterium organophilum]	7378	0	GO:0016787	hydrolase activity
TRINITY_DN71365_c1_g3_i1	-5.3623	1.48699	3.46097e-08	---NA---	337
TRINITY_DN71423_c0_g2_i2	-5.30953	-0.113875	6.85237e-05	MULTISPECIES: putative peptidoglycan glycosyltransferase FtsW [Methylobacterium]	1748	0	GO:0008360;GO:0008955;GO:0009252;GO:0016020;GO:0051301;GO:0071555	regulation of cell shape;peptidoglycan glycosyltransferase activity;peptidoglycan biosynthetic process;membrane;cell division;cell wall organization
TRINITY_DN71423_c1_g2_i8	-6.60028	0.721241	0.000100028	PAS domain-containing methyl-accepting chemotaxis protein [Methylobacterium sp.]	2236	0	GO:0004888;GO:0006935;GO:0007165;GO:0016020;GO:0016301;GO:0016310	transmembrane signaling receptor activity;chemotaxis;signal transduction;membrane;kinase activity;phosphorylation
TRINITY_DN78613_c0_g1_i2	-6.08567	0.219227	1.34825e-05	electron transfer flavoprotein-ubiquinone oxidoreductase [Methylobacterium tardum]	1598	4.8e-166	GO:0004174;GO:0022904;GO:0046872;GO:0051539	electron-transferring-flavoprotein dehydrogenase activity;respiratory electron transport chain;metal ion binding;4 iron, 4 sulfur cluster binding
TRINITY_DN78613_c0_g2_i5	-6.73652	-1.16909	0.000168671	electron transfer flavoprotein-ubiquinone oxidoreductase [Sphingomonas sp. KR1UV-12]	1674	0	GO:0004174;GO:0022904;GO:0046872;GO:0051539	electron-transferring-flavoprotein dehydrogenase activity;respiratory electron transport chain;metal ion binding;4 iron, 4 sulfur cluster binding
TRINITY_DN78591_c0_g1_i1	-4.52996	-0.0104209	7.98414e-05	---NA---	797
TRINITY_DN78586_c0_g1_i1	-5.03064	-0.441986	6.41065e-06	---NA---	427
TRINITY_DN78636_c0_g1_i3	-5.85265	-0.176925	3.88537e-05	---NA---	1171
TRINITY_DN78616_c0_g1_i3	-6.87996	1.0299	0.000100573	M3 family oligoendopeptidase [Methylobacterium sp.]	1976	0	GO:0004222;GO:0006508;GO:0046872	metalloendopeptidase activity;proteolysis;metal ion binding
TRINITY_DN62292_c0_g2_i1	-5.99997	0.0466317	1.93797e-05	---NA---	889
TRINITY_DN62292_c1_g1_i1	-5.94495	0.643376	5.47386e-07	---NA---	276
TRINITY_DN62292_c1_g2_i1	-4.49946	1.14211	2.79202e-08	---NA---	338
TRINITY_DN62249_c0_g4_i2	-6.86034	-1.37275	6.16462e-05	---NA---	427
TRINITY_DN62237_c0_g2_i1	-4.39174	-1.24519	0.000116374	---NA---	854
TRINITY_DN27931_c1_g1_i3	-6.82452	1.18934	9.53339e-07	---NA---	1127
TRINITY_DN27931_c1_g1_i6	-5.14339	-1.05324	2.28415e-05	unnamed protein product [Coregonus sp. 'balchen']	454	4.3e-05
TRINITY_DN27919_c0_g2_i3	-5.4177	2.37755	4.29534e-05	conserved hypothetical protein [Magnetospirillum gryphiswaldense MSR-1]	451	4.5e-40
TRINITY_DN27950_c0_g2_i2	-4.71457	-1.07558	4.79146e-06	---NA---	834
TRINITY_DN27907_c0_g1_i1	-8.32051	-0.0756671	4.3786e-06	---NA---	459
TRINITY_DN27907_c1_g1_i4	-8.25462	-0.155817	2.13983e-05	---NA---	469
TRINITY_DN27935_c0_g1_i1	-8.26079	0.880733	1.41305e-05	---NA---	1238
TRINITY_DN27909_c0_g1_i11	-8.55209	0.65448	2.79904e-06	---NA---	566
TRINITY_DN27909_c0_g1_i3	-10.4744	2.06799	1.28755e-06	---NA---	798
TRINITY_DN27977_c0_g1_i1	-5.44982	-0.20684	5.00426e-07	---NA---	900
TRINITY_DN27949_c0_g1_i4	-2.07774	0.512279	1.21061e-05	---NA---	1797
TRINITY_DN27940_c0_g1_i1	-7.16319	-1.21787	4.62594e-05	---NA---	471
TRINITY_DN27940_c1_g2_i2	-5.56423	-1.22108	3.73002e-05	---NA---	491
TRINITY_DN27940_c2_g2_i1	-9.53898	1.11681	1.20627e-05	VASA RNA helicase [Moina macrocopa]	329	0.00057
TRINITY_DN27990_c2_g1_i1	-5.81823	-0.704082	4.57137e-07	---NA---	376
TRINITY_DN78691_c0_g2_i1	-6.00151	-1.28018	6.70264e-06	---NA---	634
TRINITY_DN78698_c0_g1_i5	-6.58908	-0.256203	3.16972e-06	---NA---	412
TRINITY_DN11621_c2_g1_i1	-7.19718	-1.15685	3.98821e-06	---NA---	332
TRINITY_DN11673_c1_g1_i4	-3.91671	0.423217	6.77887e-08	uncharacterized protein LOC127879209 [Dreissena polymorpha]	570	7.6e-06
TRINITY_DN11659_c0_g3_i2	-7.88005	-0.00105286	3.68329e-06	---NA---	283
TRINITY_DN11659_c0_g6_i1	-7.94441	-0.436631	1.71923e-05	RNA-directed DNA polymerase from mobile element jockey [Takifugu flavidus]	589	3.4e-43
TRINITY_DN11625_c0_g2_i4	-5.95129	1.93784	2.17804e-07	---NA---	1543
TRINITY_DN11604_c3_g1_i1	-5.93284	-0.109041	5.49768e-06	---NA---	1376
TRINITY_DN11630_c0_g1_i2	-6.98448	1.47357	1.13037e-07	---NA---	971
TRINITY_DN11612_c2_g2_i1	-8.46647	0.0945313	6.58106e-07	---NA---	340
TRINITY_DN11696_c0_g1_i8	-5.4214	1.0813	1.87211e-06	---NA---	1174
TRINITY_DN11685_c0_g1_i1	-3.42028	4.11989	1.79662e-05	---NA---	350
TRINITY_DN11685_c0_g2_i1	-2.10364	4.0874	1.04562e-06	protein OS-9 [Mytilus galloprovincialis]	1162	3.7e-90	GO:0005783;GO:0030968	endoplasmic reticulum;endoplasmic reticulum unfolded protein response
TRINITY_DN11645_c0_g1_i5	-5.46358	5.24018	2.40707e-07	type I DNA topoisomerase [Methylobacterium sp.]	12905	0	GO:0003677;GO:0003917;GO:0005694;GO:0006265;GO:0046872	DNA binding;DNA topoisomerase type I (single strand cut, ATP-independent) activity;chromosome;DNA topological change;metal ion binding
TRINITY_DN11645_c1_g2_i1	-5.56	4.4378	1.58594e-07	vitamin B12-dependent ribonucleotide reductase [Methylobacterium sp.]	9791	0	GO:0000166;GO:0004748;GO:0031419;GO:0050897;GO:0071897	nucleotide binding;ribonucleoside-diphosphate reductase activity, thioredoxin disulfide as acceptor;cobalamin binding;cobalt ion binding;DNA biosynthetic process
TRINITY_DN11645_c1_g3_i4	-5.61404	6.51869	3.03758e-08	PrkA family serine protein kinase [Methylobacterium sp.]	36635	0	GO:0004674;GO:0016310	protein serine/threonine kinase activity;phosphorylation
TRINITY_DN11645_c1_g4_i1	-5.81659	1.92046	2.97429e-07	MULTISPECIES: zinc-dependent alcohol dehydrogenase [unclassified Methylobacterium]	3323	0
TRINITY_DN11645_c1_g5_i1	-5.52742	5.57775	6.27404e-08	PAS domain S-box protein [Methylobacterium sp.]	20042	0	GO:0004673;GO:0005524;GO:0016310	protein histidine kinase activity;ATP binding;phosphorylation
TRINITY_DN11645_c19_g1_i1	-5.94931	-0.195769	0.000125949	methyl-accepting chemotaxis protein [Methylobacterium brachiatum]	1266	7.3e-41	GO:0004888;GO:0006935;GO:0007165;GO:0016020	transmembrane signaling receptor activity;chemotaxis;signal transduction;membrane
TRINITY_DN11645_c33_g1_i1	-7.15666	3.24722	9.98069e-06	HipA domain-containing protein [Methylobacterium sp. WL8]	9201	0	GO:0016301;GO:0016310	kinase activity;phosphorylation
TRINITY_DN11694_c1_g1_i3	-4.60143	-0.937317	1.10134e-05	---NA---	776
TRINITY_DN11647_c0_g1_i11	-8.21566	2.52286	1.11727e-08	---NA---	872
TRINITY_DN11647_c0_g1_i15	-8.11108	3.23071	7.91874e-08	---NA---	835
TRINITY_DN11647_c0_g1_i9	-8.93816	4.22669	2.04751e-08	---NA---	832
TRINITY_DN11647_c0_g3_i1	-6.98673	-1.26067	1.45386e-05	---NA---	336
TRINITY_DN11647_c6_g1_i1	-9.01552	2.19848	1.85235e-05	---NA---	424
TRINITY_DN11647_c6_g2_i1	-7.25502	0.10739	4.1095e-06	---NA---	443
TRINITY_DN11679_c0_g1_i1	-2.29369	-0.53412	2.77118e-05	---NA---	564
TRINITY_DN2975_c0_g3_i3	-7.34814	-0.137393	7.64979e-07	---NA---	496
TRINITY_DN2982_c1_g1_i4	-2.56081	1.22074	8.7004e-07	---NA---	355
TRINITY_DN2967_c3_g1_i1	-4.91122	-0.706699	1.90715e-06	---NA---	266
TRINITY_DN2967_c3_g2_i1	-7.49899	1.73205	3.02929e-08	---NA---	411
TRINITY_DN2967_c3_g3_i1	-6.13933	-0.920161	1.95081e-06	---NA---	406
TRINITY_DN2967_c3_g4_i1	-3.88415	1.3311	1.48845e-07	---NA---	559
TRINITY_DN2996_c0_g1_i11	-3.62545	1.35723	3.30694e-07	---NA---	1573
TRINITY_DN2996_c0_g1_i12	-7.46976	0.848182	1.41018e-06	---NA---	596
TRINITY_DN2996_c0_g1_i2	-2.41638	0.17913	9.50811e-05	---NA---	1732
TRINITY_DN2968_c2_g2_i1	-6.99215	-1.34443	1.3399e-05	---NA---	335
TRINITY_DN2968_c4_g2_i1	-11.2124	2.80211	1.27702e-06	---NA---	846
TRINITY_DN2981_c0_g1_i5	-7.29607	1.26456	1.39692e-06	---NA---	647
TRINITY_DN2981_c0_g2_i1	-8.80652	0.403576	1.18085e-05	---NA---	676
TRINITY_DN2981_c0_g3_i2	-9.55488	2.86978	5.93743e-06	---NA---	817
TRINITY_DN2981_c1_g1_i1	-9.33235	3.16414	8.53319e-07	---NA---	814
TRINITY_DN2981_c2_g1_i5	-6.11134	-1.23342	7.25382e-05	---NA---	358
TRINITY_DN2981_c4_g1_i1	-8.90649	1.69721	1.05464e-05	---NA---	832
TRINITY_DN2981_c9_g1_i1	-9.44898	1.99108	2.78522e-06	---NA---	371
TRINITY_DN2980_c7_g1_i1	-7.00607	-1.2731	5.42222e-05	---NA---	303
TRINITY_DN2980_c7_g1_i2	-5.43073	3.71636	6.48898e-09	---NA---	364
TRINITY_DN2906_c0_g1_i3	-2.20557	5.62701	6.83411e-06	SH2 domain-containing protein 4B-like [Mya arenaria]	4837	5.7e-89
TRINITY_DN2906_c0_g2_i1	-3.38305	4.02042	2.9778e-07	SH2 domain-containing protein 4B-like [Mya arenaria]	781	4.4e-22
TRINITY_DN2932_c0_g1_i26	-6.22106	-0.184797	2.13594e-05	C-Jun-amino-terminal kinase-interacting protein 4-like isoform X20 [Mercenaria mercenaria]	372	1.3e-20
TRINITY_DN2920_c0_g1_i1	-4.90524	0.255536	1.00993e-05	---NA---	3279
TRINITY_DN2920_c0_g2_i10	-7.36739	-0.495319	1.50754e-05	NCKX4 [Mytilus edulis]	254	2e-09	GO:0006816;GO:0015293;GO:0015297;GO:0016020;GO:0055085	calcium ion transport;symporter activity;antiporter activity;membrane;transmembrane transport
TRINITY_DN2929_c0_g1_i1	-6.14385	-0.689161	8.81267e-05	---NA---	268
TRINITY_DN2929_c0_g1_i2	-6.3237	-0.270308	2.13419e-05	---NA---	359
TRINITY_DN2929_c0_g3_i1	-6.44898	1.29681	1.69384e-06	---NA---	331
TRINITY_DN2958_c0_g1_i9	-8.57573	3.74176	1.22005e-08	---NA---	1281
TRINITY_DN2965_c0_g1_i2	-7.1336	-0.641021	2.01164e-06	---NA---	399
TRINITY_DN2965_c0_g3_i1	-8.14228	0.626246	1.19815e-05	---NA---	285
TRINITY_DN2950_c0_g1_i1	-5.64525	-0.282529	7.46983e-05	---NA---	543
TRINITY_DN2907_c0_g1_i4	-2.49808	5.11404	2.03815e-07	ribosomal RNA processing protein 1 homolog A-like isoform X2 [Mya arenaria]	2801	2.1e-85
TRINITY_DN2907_c0_g1_i9	-4.62831	4.36911	1.90435e-08	ribosomal RNA processing protein 1 homolog A-like isoform X2 [Mya arenaria]	1989	2.5e-85
TRINITY_DN2917_c0_g1_i6	-5.98048	0.884383	1.7557e-07	cadherin-99C-like [Haliotis rufescens]	1764	3.6e-13
TRINITY_DN2979_c7_g1_i1	-5.1308	-0.0854554	1.32232e-06	---NA---	592
TRINITY_DN2933_c3_g1_i16	-6.01606	3.27	1.73737e-09	---NA---	534
TRINITY_DN2933_c3_g1_i27	-7.18621	-0.16739	2.58513e-05	---NA---	487
TRINITY_DN2914_c7_g1_i3	-2.48752	-0.50913	1.34597e-05	---NA---	435
TRINITY_DN53188_c0_g2_i4	-6.30229	1.34955	5.29251e-05	IS256 family transposase [Methylobacterium brachiatum]	2854	0	GO:0003677;GO:0004803;GO:0006313	DNA binding;transposase activity;DNA transposition
TRINITY_DN53188_c0_g2_i5	-5.68108	-0.782017	7.52691e-05	IS256 family transposase [Methylobacterium radiotolerans]	1927	0	GO:0003677;GO:0004803;GO:0006313	DNA binding;transposase activity;DNA transposition
TRINITY_DN53132_c0_g1_i1	-5.95189	-1.38976	6.56313e-05	---NA---	807
TRINITY_DN53194_c0_g1_i7	-5.78135	-0.813775	0.000205591	---NA---	880
TRINITY_DN53155_c1_g1_i1	-5.63583	1.28616	2.30127e-05	glycoside hydrolase family 2 [Gammaproteobacteria bacterium]	4883	0	GO:0005975;GO:0052761	carbohydrate metabolic process;exo-1,4-beta-D-glucosaminidase activity
TRINITY_DN69561_c0_g1_i3	-5.82488	-1.14016	3.79548e-05	---NA---	907
TRINITY_DN69551_c3_g1_i3	-6.97232	-1.32741	3.65024e-05	---NA---	316
TRINITY_DN69568_c1_g1_i2	-5.61514	0.106626	1.08683e-06	---NA---	1943
TRINITY_DN69568_c1_g1_i5	-6.93844	-1.27864	0.000189697	---NA---	2229
TRINITY_DN69581_c1_g3_i3	-6.66883	-0.221189	4.54443e-05	---NA---	637
TRINITY_DN69542_c1_g1_i1	-7.67566	1.08629	1.81378e-05	---NA---	297
TRINITY_DN69557_c1_g1_i1	-6.14567	0.491781	4.85283e-06	---NA---	614
TRINITY_DN69557_c1_g2_i1	-4.56098	-0.542256	3.6554e-06	---NA---	921
TRINITY_DN53246_c0_g1_i1	-4.74006	-1.09785	3.88408e-06	---NA---	657
TRINITY_DN53288_c0_g1_i5	-7.98668	1.8291	2.5188e-07	---NA---	1120
TRINITY_DN53299_c0_g1_i1	-4.4716	-1.28528	0.000146796	---NA---	1309
TRINITY_DN53258_c0_g1_i6	-6.41585	0.696494	1.0674e-05	M28 family peptidase [Sphingomonas faeni]	2951	0	GO:0004177;GO:0004180;GO:0006508;GO:0008235	aminopeptidase activity;carboxypeptidase activity;proteolysis;metalloexopeptidase activity
TRINITY_DN53258_c0_g3_i1	-5.90984	1.30312	6.18644e-05	S9 family peptidase [Sphingomonas sp. DG1-23]	5065	0	GO:0004177;GO:0004180;GO:0006508;GO:0008235	aminopeptidase activity;carboxypeptidase activity;proteolysis;metalloexopeptidase activity
TRINITY_DN53232_c0_g1_i1	-6.33515	2.2568	2.3211e-07	TonB-dependent receptor [Sphingomonas aurantiaca]	8902	0	GO:0009279	cell outer membrane
TRINITY_DN53232_c1_g1_i1	-5.9586	0.905203	7.85954e-06	M13-type metalloendopeptidase [Sphingomonas faeni]	2960	0	GO:0004222;GO:0006508;GO:0046872	metalloendopeptidase activity;proteolysis;metal ion binding
TRINITY_DN53232_c1_g2_i5	-6.88104	0.785837	4.99432e-06	response regulator [Sphingomonas faeni]	2984	0	GO:0000155;GO:0000160;GO:0016020;GO:0016310	phosphorelay sensor kinase activity;phosphorelay signal transduction system;membrane;phosphorylation
TRINITY_DN53256_c0_g1_i6	-8.85587	5.38936	3.93453e-10	---NA---	590
TRINITY_DN53235_c0_g1_i2	-5.98506	1.12444	2.26587e-05	liprin-beta-1-like isoform X11 [Mercenaria mercenaria]	1316	9.6e-22
TRINITY_DN53282_c0_g1_i2	-5.33596	-1.22267	0.00021995	---NA---	977
TRINITY_DN70435_c0_g1_i5	-5.43958	-1.11588	1.96276e-05	---NA---	1003
TRINITY_DN70460_c0_g2_i3	-5.59886	1.5799	3.86407e-06	porin family protein [Methylobacterium brachiatum]	3887	1.1e-137
TRINITY_DN70460_c0_g3_i1	-5.15793	-0.585734	6.17502e-05	SDR family oxidoreductase [Methylobacterium brachiatum]	958	5.3e-115	GO:0016491	oxidoreductase activity
TRINITY_DN70460_c0_g5_i1	-5.87456	1.43851	9.20749e-06	glycosyltransferase [Methylobacterium brachiatum]	4147	0	GO:0008194;GO:0016758	UDP-glycosyltransferase activity;hexosyltransferase activity
TRINITY_DN70459_c0_g3_i1	-5.95997	0.975015	3.77264e-07	gluconolactonase [Sphingobium yanoikuyae]	5356	2.7e-133
TRINITY_DN70459_c0_g4_i3	-5.41576	2.61993	3.58623e-06	efflux RND transporter periplasmic adaptor subunit [Methylobacterium goesingense]	2870	2e-165	GO:0016020;GO:0022857;GO:0042221;GO:0055085	membrane;transmembrane transporter activity;response to chemical;transmembrane transport
TRINITY_DN18964_c0_g1_i13	-5.49347	1.3985	2.66166e-05	MULTISPECIES: citrate synthase [Methylobacterium]	3430	0	GO:0004108;GO:0005737;GO:0006099	citrate (Si)-synthase activity;cytoplasm;tricarboxylic acid cycle
TRINITY_DN18964_c0_g1_i14	-5.48455	3.78536	6.28844e-08	MULTISPECIES: citrate synthase [unclassified Methylobacterium]	5845	0	GO:0004108;GO:0005737;GO:0006099	citrate (Si)-synthase activity;cytoplasm;tricarboxylic acid cycle
TRINITY_DN18964_c0_g1_i4	-6.95361	0.339028	4.36451e-05	3-phosphoshikimate 1-carboxyvinyltransferase [Methylobacterium goesingense]	3945	0	GO:0003866;GO:0005737;GO:0008652;GO:0009073;GO:0009423	3-phosphoshikimate 1-carboxyvinyltransferase activity;cytoplasm;amino acid biosynthetic process;aromatic amino acid family biosynthetic process;chorismate biosynthetic process
TRINITY_DN18923_c0_g2_i1	-4.3289	-0.479779	4.87827e-06	---NA---	643
TRINITY_DN18925_c0_g2_i1	-2.13321	4.0094	2.41765e-06	RNA-directed DNA polymerase from mobile element jockey [Takifugu flavidus]	2494	2.5e-39	GO:0003964;GO:0006278;GO:0016020	RNA-directed DNA polymerase activity;RNA-templated DNA biosynthetic process;membrane
TRINITY_DN18958_c0_g1_i20	-7.30391	-0.472699	4.58635e-05	---NA---	270
TRINITY_DN18958_c2_g1_i3	-4.70031	-1.14294	2.72698e-05	---NA---	313
TRINITY_DN18910_c0_g1_i1	-6.46704	2.74696	2.37882e-07	---NA---	268
TRINITY_DN18910_c2_g1_i1	-7.55847	0.373537	3.37959e-08	---NA---	314
TRINITY_DN18910_c4_g1_i1	-2.28703	0.244586	1.20228e-05	---NA---	274
TRINITY_DN18934_c0_g1_i2	-7.64845	0.194707	2.31486e-05	---NA---	432
TRINITY_DN18965_c0_g1_i5	-5.57134	3.74373	7.93748e-08	DEAD/DEAH box helicase [Methylobacterium goesingense]	5752	0	GO:0003676;GO:0003724;GO:0005524;GO:0016787	nucleic acid binding;RNA helicase activity;ATP binding;hydrolase activity
TRINITY_DN18965_c2_g1_i1	-5.71258	3.64697	1.76273e-07	MULTISPECIES: histidine kinase [unclassified Methylobacterium]	6515	0	GO:0000155;GO:0000160;GO:0005737;GO:0016020;GO:0016310;GO:0046983;GO:0051539	phosphorelay sensor kinase activity;phosphorelay signal transduction system;cytoplasm;membrane;phosphorylation;protein dimerization activity;4 iron, 4 sulfur cluster binding
TRINITY_DN18965_c4_g1_i1	-5.80956	0.633003	8.75315e-05	methyl-accepting chemotaxis protein [Methylobacterium brachiatum]	2613	1.8e-157	GO:0004888;GO:0006935;GO:0007165;GO:0016020	transmembrane signaling receptor activity;chemotaxis;signal transduction;membrane
TRINITY_DN18984_c0_g1_i2	-7.23444	0.103052	1.86413e-05	---NA---	584
TRINITY_DN18984_c1_g1_i1	-5.90959	-0.409554	0.000142778	---NA---	347
TRINITY_DN18984_c1_g2_i1	-2.57277	2.28414	3.69952e-07	---NA---	1424
TRINITY_DN18969_c0_g1_i1	-7.45216	1.51544	4.11949e-07	hypothetical protein MAR_001776 [Mya arenaria]	1228	8.6e-06
TRINITY_DN18969_c0_g1_i11	-5.78439	-0.798828	9.19029e-05	---NA---	607
TRINITY_DN18969_c0_g1_i2	-5.43203	-0.0028685	7.66246e-06	---NA---	353
TRINITY_DN18969_c0_g1_i4	-4.46714	1.05852	1.80354e-08	Hypothetical predicted protein [Mytilus galloprovincialis]	1567	6.7e-12	GO:0006281;GO:0008270	DNA repair;zinc ion binding
TRINITY_DN18969_c1_g1_i2	-6.62303	-0.490517	0.000106137	---NA---	768
TRINITY_DN18951_c0_g1_i6	-3.91007	0.0295383	0.000179191	---NA---	1111
TRINITY_DN86872_c0_g1_i1	-5.89169	0.869599	2.56544e-07	---NA---	279
TRINITY_DN86890_c1_g1_i1	-6.77933	-0.351866	5.36609e-06	---NA---	874
TRINITY_DN86921_c0_g2_i1	-8.29785	0.43395	8.31382e-07	---NA---	1068
TRINITY_DN86876_c0_g2_i6	-5.80372	1.26289	1.52171e-05	type I polyketide synthase [Methylobacterium brachiatum]	3524	0	GO:0004315;GO:0006633;GO:0008270;GO:0008757;GO:0016491;GO:0031177	3-oxoacyl-[acyl-carrier-protein] synthase activity;fatty acid biosynthetic process;zinc ion binding;S-adenosylmethionine-dependent methyltransferase activity;oxidoreductase activity;phosphopantetheine binding
TRINITY_DN44185_c0_g1_i11	-5.78131	-0.363915	8.37654e-06	MULTISPECIES: aspartate-semialdehyde dehydrogenase [unclassified Sphingomonas]	2136	0	GO:0004073;GO:0009088;GO:0009089;GO:0009097;GO:0019877;GO:0046983;GO:0050661;GO:0051287;GO:0071266	aspartate-semialdehyde dehydrogenase activity;threonine biosynthetic process;lysine biosynthetic process via diaminopimelate;isoleucine biosynthetic process;diaminopimelate biosynthetic process;protein dimerization activity;NADP binding;NAD binding;'de novo' L-methionine biosynthetic process
TRINITY_DN44185_c1_g1_i2	-5.26041	2.36281	1.38517e-07	non-ribosomal peptide synthetase [Rhodococcus fascians]	16306	0	GO:0003824;GO:0008610;GO:0019752;GO:0031177;GO:0043604;GO:0044550;GO:1901362;GO:1901566	catalytic activity;lipid biosynthetic process;carboxylic acid metabolic process;phosphopantetheine binding;amide biosynthetic process;secondary metabolite biosynthetic process;obsolete organic cyclic compound biosynthetic process;obsolete organonitrogen compound biosynthetic process
TRINITY_DN44112_c0_g1_i4	-5.5993	1.23213	2.41273e-05	DNA anti-recombination protein RmuC [Methylobacterium brachiatum]	3641	0	GO:0005576;GO:0006869;GO:0008289;GO:0016020;GO:0042157	extracellular region;lipid transport;lipid binding;membrane;lipoprotein metabolic process
TRINITY_DN44112_c0_g3_i1	-5.7421	0.480825	6.30363e-06	prephenate/arogenate dehydrogenase family protein [Methylobacterium brachiatum]	1774	0	GO:0004665;GO:0006571;GO:0008977;GO:0070403	prephenate dehydrogenase (NADP+) activity;tyrosine biosynthetic process;prephenate dehydrogenase (NAD+) activity;NAD+ binding
TRINITY_DN44170_c1_g2_i3	-7.15772	-0.630066	2.00995e-05	---NA---	359
TRINITY_DN44165_c1_g1_i1	-6.25908	-0.504414	9.81694e-06	---NA---	884
TRINITY_DN44197_c0_g2_i1	-3.67366	-0.901158	4.85478e-05	---NA---	917
TRINITY_DN44197_c1_g1_i3	-5.99417	-1.34309	8.05735e-05	---NA---	535
TRINITY_DN44193_c0_g1_i6	-6.26425	0.753745	1.62293e-05	DNA helicase-2/ATP-dependent DNA helicase PcrA [Sphingomonas faeni]	3397	0	GO:0003677;GO:0003678;GO:0005524;GO:0016887;GO:0032508	DNA binding;DNA helicase activity;ATP binding;ATP hydrolysis activity;obsolete DNA duplex unwinding
TRINITY_DN44163_c0_g1_i3	-7.59165	1.21805	3.12078e-06	---NA---	595
TRINITY_DN44116_c0_g2_i5	-7.0922	0.356839	5.29166e-06	pyruvate dehydrogenase complex dihydrolipoamide acetyltransferase [Sphingomonas faeni]	1994	0	GO:0004742;GO:0006086;GO:0006096;GO:0045254	dihydrolipoyllysine-residue acetyltransferase activity;pyruvate decarboxylation to acetyl-CoA;glycolytic process;pyruvate dehydrogenase complex
TRINITY_DN44128_c0_g1_i5	-5.44601	-0.704469	3.70437e-05	dicarboxylate transporter/tellurite-resistance protein TehA [Methylorubrum extorquens]	1503	1.1e-132	GO:0003677;GO:0003700;GO:0006355;GO:0008483;GO:0016020;GO:0030170;GO:0055085	DNA binding;DNA-binding transcription factor activity;regulation of DNA-templated transcription;transaminase activity;membrane;pyridoxal phosphate binding;transmembrane transport
TRINITY_DN44119_c0_g2_i1	-5.63281	2.41594	2.93683e-06	hypothetical protein [Methylobacterium sp. 391_Methyba4]	6473	0
TRINITY_DN44158_c1_g1_i1	-5.56886	-0.707921	5.40452e-05	extracellular solute-binding protein [Methylobacterium brachiatum]	1062	2.3e-175	GO:0042597	periplasmic space
TRINITY_DN44115_c0_g2_i2	-6.70995	0.835147	5.52865e-05	MULTISPECIES: methanol/ethanol family PQQ-dependent dehydrogenase [unclassified Methylobacterium]	1761	0	GO:0005509;GO:0016020;GO:0016614;GO:0030288	calcium ion binding;membrane;oxidoreductase activity, acting on CH-OH group of donors;outer membrane-bounded periplasmic space
TRINITY_DN44131_c0_g3_i2	-5.57688	1.47178	6.01737e-06	DNA-processing protein DprA [Methylobacterium sp. J-048]	3967	2.1e-170	GO:0009294	DNA-mediated transformation
TRINITY_DN44210_c0_g2_i1	-4.16225	-0.127149	6.7473e-06	---NA---	1037
TRINITY_DN44206_c0_g1_i10	-6.00049	-0.215101	1.51891e-05	MULTISPECIES: molecular chaperone DnaJ [Sphingomonas]	2153	0	GO:0005524;GO:0005737;GO:0006260;GO:0006457;GO:0008270;GO:0009408;GO:0031072;GO:0051082	ATP binding;cytoplasm;DNA replication;protein folding;zinc ion binding;response to heat;heat shock protein binding;unfolded protein binding
TRINITY_DN44206_c0_g1_i8	-6.04914	0.543221	5.55882e-08	adenylosuccinate lyase [Sphingomonas faeni]	3517	0	GO:0004018;GO:0006189;GO:0044208;GO:0070626	N6-(1,2-dicarboxyethyl)AMP AMP-lyase (fumarate-forming) activity;'de novo' IMP biosynthetic process;'de novo' AMP biosynthetic process;(S)-2-(5-amino-1-(5-phospho-D-ribosyl)imidazole-4-carboxamido) succinate lyase (fumarate-forming) activity
TRINITY_DN44121_c0_g1_i1	-7.19109	-0.556087	5.23975e-05	---NA---	513
TRINITY_DN44132_c0_g1_i2	-5.81546	-0.637139	1.54472e-06	---NA---	698
TRINITY_DN44117_c2_g1_i1	-6.03193	-0.756149	2.19434e-05	---NA---	763
TRINITY_DN44159_c0_g1_i1	-6.2382	-0.835936	1.80685e-05	---NA---	1026
TRINITY_DN70616_c0_g2_i1	-2.01073	0.518691	0.000103587	---NA---	218
TRINITY_DN70584_c0_g1_i3	-5.99939	-1.35023	2.27304e-05	---NA---	726
TRINITY_DN70582_c0_g2_i1	-6.29902	-1.19379	5.61854e-05	aldolase [Methylobacterium brachiatum]	811	4.6e-143
TRINITY_DN77823_c2_g1_i1	-3.59042	-0.217227	1.18548e-06	---NA---	481
TRINITY_DN77823_c2_g1_i3	-3.96715	1.25605	7.76179e-07	---NA---	420
TRINITY_DN77752_c3_g1_i1	-6.037	-1.00958	8.48769e-05	---NA---	423
TRINITY_DN77830_c0_g2_i6	-5.09561	-0.208968	2.63178e-05	MULTISPECIES: enoyl-ACP reductase FabI [Methylobacterium]	1420	0	GO:0004318;GO:0006633	enoyl-[acyl-carrier-protein] reductase (NADH) activity;fatty acid biosynthetic process
TRINITY_DN44211_c2_g3_i1	-6.13499	-0.892963	1.64537e-05	---NA---	327
TRINITY_DN44223_c0_g1_i1	-4.87846	-0.819139	0.000139846	---NA---	891
TRINITY_DN44226_c0_g1_i1	-6.22568	-1.51241	3.66595e-05	---NA---	417
TRINITY_DN44247_c0_g1_i1	-6.19767	0.379422	6.32608e-07	---NA---	415
TRINITY_DN44221_c0_g1_i4	-6.34487	1.38972	1.15769e-06	MULTISPECIES: YdiU family protein [unclassified Sphingomonas]	4800	0	GO:0000287;GO:0005524;GO:0006527;GO:0043824;GO:0070733	magnesium ion binding;ATP binding;arginine catabolic process;succinylglutamate-semialdehyde dehydrogenase activity;AMPylase activity
TRINITY_DN44221_c0_g1_i6	-6.21163	2.16185	3.49279e-07	YdiU family protein [Methylobacterium brachiatum]	6047	0	GO:0000287;GO:0005524;GO:0070733	magnesium ion binding;ATP binding;AMPylase activity
TRINITY_DN44221_c1_g1_i11	-4.88661	1.49535	6.91318e-07	Na+/H+ antiporter NhaA [Rhodococcus fascians]	11417	0	GO:0005886;GO:0006885;GO:0015081;GO:0015297;GO:0035725	plasma membrane;regulation of pH;sodium ion transmembrane transporter activity;antiporter activity;sodium ion transmembrane transport
TRINITY_DN44221_c1_g1_i8	-5.58246	1.1753	3.17759e-06	Na+/H+ antiporter NhaA [Rhodococcus fascians]	12193	0	GO:0005886;GO:0006885;GO:0015081;GO:0015297;GO:0035725	plasma membrane;regulation of pH;sodium ion transmembrane transporter activity;antiporter activity;sodium ion transmembrane transport
TRINITY_DN61435_c0_g1_i1	-6.97232	0.712296	3.24004e-05	malonyl-CoA decarboxylase [Methylobacterium brachiatum]	2268	0	GO:0006633;GO:0050080	fatty acid biosynthetic process;malonyl-CoA decarboxylase activity
TRINITY_DN61435_c0_g1_i2	-6.34538	0.170591	4.85802e-05	malonyl-CoA decarboxylase [Methylobacterium brachiatum]	2271	0	GO:0006633;GO:0050080	fatty acid biosynthetic process;malonyl-CoA decarboxylase activity
TRINITY_DN61435_c0_g3_i1	-6.27625	0.539072	4.88424e-05	malonyl-CoA decarboxylase [Methylobacterium brachiatum]	1772	0	GO:0006633;GO:0050080	fatty acid biosynthetic process;malonyl-CoA decarboxylase activity
TRINITY_DN61502_c0_g1_i3	-5.76013	0.164373	2.05847e-05	---NA---	1257
TRINITY_DN61515_c1_g1_i2	-5.21169	-0.970563	0.000132522	---NA---	368
TRINITY_DN61515_c1_g1_i4	-4.87715	-0.89869	9.87301e-05	---NA---	310
TRINITY_DN61434_c0_g1_i1	-2.44595	1.67292	2.60493e-06	---NA---	557
TRINITY_DN61426_c0_g1_i2	-5.79088	-0.682159	0.000138625	ABC transporter substrate-binding protein [Methylobacterium brachiatum]	1025	1.3e-169	GO:0030288;GO:0043190;GO:0055085	outer membrane-bounded periplasmic space;ATP-binding cassette (ABC) transporter complex;transmembrane transport
TRINITY_DN61426_c0_g4_i1	-6.03312	0.619724	2.81723e-05	AtzE family amidohydrolase [Methylobacterium brachiatum]	2177	0	GO:0004040;GO:0016740;GO:0043864	amidase activity;transferase activity;indoleacetamide hydrolase activity
TRINITY_DN61461_c2_g2_i1	-5.09325	-1.37941	3.88388e-05	---NA---	667
TRINITY_DN61462_c0_g1_i1	-4.54769	-1.30892	3.09363e-06	---NA---	1388
TRINITY_DN9676_c1_g1_i8	-2.1742	1.84183	1.73434e-05	---NA---	2064
TRINITY_DN9676_c3_g1_i1	-6.79519	-0.0211539	3.67759e-05	---NA---	696
TRINITY_DN9680_c1_g1_i1	-2.68462	-0.94301	1.63036e-05	---NA---	286
TRINITY_DN9675_c0_g1_i3	-2.30978	1.16237	7.42789e-05	---NA---	417
TRINITY_DN9660_c0_g1_i24	-5.24975	-0.313931	1.36834e-08	Uncharacterised protein [Streptococcus pneumoniae]	808	5.2e-83
TRINITY_DN9660_c0_g1_i26	-4.70253	-0.325002	4.6364e-06	Uncharacterised protein [Mycobacterium tuberculosis]	326	9.8e-53	GO:0016020	membrane
TRINITY_DN9660_c0_g1_i33	-5.33817	0.328012	2.5881e-05	Uncharacterised protein [Streptococcus pneumoniae]	533	5.3e-53
TRINITY_DN9660_c0_g1_i37	-4.3818	-0.584494	1.34692e-05	Uncharacterised protein [Streptococcus pneumoniae]	361	7.5e-43
TRINITY_DN9660_c0_g1_i50	-5.28991	-0.00164603	9.68231e-07	Uncharacterised protein [Streptococcus pneumoniae]	919	1.6e-95
TRINITY_DN9660_c0_g1_i6	-6.33323	0.40603	0.000114619	Uncharacterised protein [Streptococcus pneumoniae]	541	1.3e-61
TRINITY_DN9660_c9_g1_i1	-6.669	0.0176847	5.94866e-08	Uncharacterised protein [Streptococcus pneumoniae]	609	1.9e-45
TRINITY_DN9660_c9_g1_i2	-5.51213	-0.548241	1.22167e-05	Uncharacterised protein [Streptococcus pneumoniae]	445	2.8e-38
TRINITY_DN9622_c0_g2_i1	-6.55324	1.76821	3.59643e-08	RNase H-like domain-containing protein [Campylobacter sp. CS_ED1]	1031	6.5e-26
TRINITY_DN9629_c5_g1_i2	-2.18412	4.63056	9.29238e-09	RNase H-like domain-containing protein [Campylobacter sp. CS_ED1]	4442	3.1e-17
TRINITY_DN9629_c5_g2_i1	-8.51681	3.07617	6.34476e-09	DDE-type integrase/transposase/recombinase [Campylobacter sp. JMF_03 NE3]	1033	1.9e-30	GO:0006807;GO:0009987;GO:0036094;GO:0043170;GO:0044238;GO:0097159	obsolete nitrogen compound metabolic process;cellular process;small molecule binding;macromolecule metabolic process;primary metabolic process;obsolete organic cyclic compound binding
TRINITY_DN9626_c0_g1_i2	-6.58622	-0.18471	3.2291e-05	---NA---	345
TRINITY_DN9626_c4_g1_i1	-5.48223	4.16142	9.79954e-09	zinc finger CCHC domain-containing protein 7-like [Haliotis rufescens]	1994	2.6e-32
TRINITY_DN9626_c4_g1_i2	-3.02888	5.03397	2.67609e-08	zinc finger CCHC domain-containing protein 7-like [Crassostrea virginica]	2106	7e-40
TRINITY_DN9685_c0_g1_i5	-8.0112	0.568598	1.71259e-05	---NA---	424
TRINITY_DN9628_c0_g2_i2	-5.58958	1.44504	1.08646e-06	---NA---	483
TRINITY_DN9628_c1_g1_i1	-4.97336	-0.447402	3.30603e-05	hypothetical protein LSAT2_025533, partial [Lamellibrachia satsuma]	513	6.6e-27
TRINITY_DN9628_c5_g1_i2	-6.65396	-0.248133	1.19899e-05	---NA---	454
TRINITY_DN9623_c0_g1_i4	-2.41542	4.57772	4.34744e-05	RNA-binding protein 34-like [Biomphalaria glabrata]	2792	1e-62
TRINITY_DN9641_c0_g1_i16	-4.60573	-0.532401	7.66294e-05	---NA---	1103
TRINITY_DN9641_c0_g1_i21	-10.0459	1.63058	7.56212e-06	---NA---	2687
TRINITY_DN77847_c0_g2_i5	-7.26119	0.3014	3.8758e-06	MULTISPECIES: S9 family peptidase [unclassified Sphingomonas]	3035	0	GO:0004177;GO:0006508;GO:0008236	aminopeptidase activity;proteolysis;serine-type peptidase activity
TRINITY_DN77847_c1_g1_i1	-6.25663	-0.277322	1.93191e-05	DedA family protein [Sphingomonas faeni]	1461	9.2e-105	GO:0008152;GO:0016020;GO:0033958	metabolic process;membrane;DNA-deoxyinosine glycosylase activity
TRINITY_DN77874_c0_g1_i1	-5.57019	-0.584859	3.06686e-07	redox-sensitive bicupin YhaK (pirin superfamily) [Variovorax boronicumulans]	4410	0	GO:0008643;GO:0015288;GO:0016020;GO:0055085	carbohydrate transport;porin activity;membrane;transmembrane transport
TRINITY_DN77837_c0_g1_i3	-5.56343	0.853545	2.55162e-05	MULTISPECIES: response regulator transcription factor [Methylobacterium]	2764	2.6e-145	GO:0000160;GO:0003677;GO:0006355	phosphorelay signal transduction system;DNA binding;regulation of DNA-templated transcription
TRINITY_DN77837_c0_g1_i5	-7.58887	0.146057	2.86958e-05	DNA-binding protein [Methylobacterium sp. BTF04]	1351	1.8e-97	GO:0003677;GO:0016020	DNA binding;membrane
TRINITY_DN77837_c0_g2_i2	-7.03838	0.907664	6.0184e-05	MULTISPECIES: response regulator transcription factor [unclassified Methylobacterium]	2103	2e-120	GO:0000155;GO:0000160;GO:0003677;GO:0006355;GO:0016020;GO:0016310	phosphorelay sensor kinase activity;phosphorelay signal transduction system;DNA binding;regulation of DNA-templated transcription;membrane;phosphorylation
TRINITY_DN77860_c0_g2_i6	-5.90806	1.51953	2.29782e-05	HAMP domain-containing sensor histidine kinase [Methylobacterium brachiatum]	3205	0	GO:0000155;GO:0000160;GO:0016020;GO:0016310	phosphorelay sensor kinase activity;phosphorelay signal transduction system;membrane;phosphorylation
TRINITY_DN77895_c0_g1_i5	-3.87984	-0.956745	0.000120872	---NA---	1839
TRINITY_DN77923_c0_g1_i1	-3.82388	-0.731051	1.3835e-06	myosin-11 isoform X1 [Aplysia californica]	555	3e-12
TRINITY_DN77932_c0_g1_i1	-6.24586	3.89264	1.80002e-07	---NA---	413
TRINITY_DN77927_c0_g1_i16	-6.67004	1.20558	1.28354e-05	multidrug effflux MFS transporter [Sphingomonas faeni]	5862	0	GO:0005886;GO:0042910;GO:1990961	plasma membrane;xenobiotic transmembrane transporter activity;xenobiotic detoxification by transmembrane export across the plasma membrane
TRINITY_DN77927_c0_g2_i1	-5.63959	-0.275851	2.60892e-05	SapC family protein [Sphingomonas sanguinis]	2098	1.2e-173
TRINITY_DN77935_c1_g1_i4	-5.27675	0.436601	3.45375e-06	mycothione reductase [Cutibacterium acnes]	5056	0	GO:0004362;GO:0050660;GO:0098869	glutathione-disulfide reductase (NADPH) activity;flavin adenine dinucleotide binding;cellular oxidant detoxification
TRINITY_DN77881_c0_g1_i2	-6.86896	2.04539	1.38857e-05	AbfB domain-containing protein [Methylobacterium indicum]	5359	0	GO:0046373;GO:0046556	L-arabinose metabolic process;alpha-L-arabinofuranosidase activity
TRINITY_DN77909_c1_g1_i1	-7.7664	-0.0385819	3.95827e-05	---NA---	243
TRINITY_DN77839_c0_g1_i1	-4.85679	0.730289	2.57608e-05	cysteine desulfurase [Rhodococcus fascians]	5203	0	GO:0006534;GO:0030170;GO:0031071	cysteine metabolic process;pyridoxal phosphate binding;cysteine desulfurase activity
TRINITY_DN77839_c0_g3_i1	-5.50394	2.34861	4.31667e-07	APC family permease [Rhodococcus fascians]	18509	0	GO:0003677;GO:0016020;GO:0022857;GO:0055085	DNA binding;membrane;transmembrane transporter activity;transmembrane transport
TRINITY_DN77851_c0_g2_i2	-5.82241	-1.02609	0.000103593	spectrin beta chain, non-erythrocytic 2 isoform X2 [Mus pahari]	1721	0	GO:0000139;GO:0001917;GO:0005200;GO:0005543;GO:0005768;GO:0005829;GO:0008021;GO:0008091;GO:0016081;GO:0016324;GO:0016363;GO:0017158;GO:0021692;GO:0030534;GO:0033010;GO:0035264;GO:0042995;GO:0043025;GO:0048471;GO:0051015;GO:0051693;GO:0071361;GO:0098688;GO:0098978;GO:0099150;GO:0099186;GO:0099189	Golgi membrane;photoreceptor inner segment;structural constituent of cytoskeleton;phospholipid binding;endosome;cytosol;synaptic vesicle;spectrin;synaptic vesicle docking;apical plasma membrane;nuclear matrix;regulation of calcium ion-dependent exocytosis;cerebellar Purkinje cell layer morphogenesis;adult behavior;paranodal junction;multicellular organism growth;cell projection;neuronal cell body…
TRINITY_DN77882_c0_g1_i1	-7.11906	-0.0554798	0.000121023	MULTISPECIES: MucR family transcriptional regulator [unclassified Methylobacterium]	1235	5.1e-90	GO:0003677;GO:0006355;GO:0008270	DNA binding;regulation of DNA-templated transcription;zinc ion binding
TRINITY_DN77840_c1_g1_i2	-5.72234	-0.620914	1.5209e-05	---NA---	1325
TRINITY_DN77853_c0_g1_i1	-5.5029	-0.550795	2.8179e-06	---NA---	1358
TRINITY_DN77915_c1_g1_i1	-6.46425	2.61194	1.15101e-06	hypothetical protein [Methylobacterium sp. 092160098-2]	9646	0
TRINITY_DN77915_c3_g1_i1	-5.83168	1.73614	9.68937e-06	threonine--tRNA ligase [Bradyrhizobium septentrionale]	5887	0	GO:0000166;GO:0004812;GO:0006418	nucleotide binding;aminoacyl-tRNA ligase activity;tRNA aminoacylation for protein translation
TRINITY_DN77842_c0_g1_i1	-5.47894	0.483566	8.316e-06	Neuronal pentraxin receptor [Mus musculus]	4363	0	GO:0005615;GO:0005886;GO:0008029;GO:0019903;GO:0031175;GO:0042542;GO:0044877;GO:0046872;GO:0098978;GO:0099150;GO:0099645	extracellular space;plasma membrane;pentraxin receptor activity;protein phosphatase binding;neuron projection development;response to hydrogen peroxide;protein-containing complex binding;metal ion binding;glutamatergic synapse;regulation of postsynaptic specialization assembly;neurotransmitter receptor localization to postsynaptic specialization membrane
TRINITY_DN77848_c0_g1_i1	-5.2225	0.116748	0.000114867	CusA/CzcA family heavy metal efflux RND transporter [Methylobacterium tardum]	1353	0	GO:0008324;GO:0016020;GO:0098655	monoatomic cation transmembrane transporter activity;membrane;monoatomic cation transmembrane transport
TRINITY_DN77922_c1_g1_i2	-4.8233	-1.31331	1.7113e-06	---NA---	353
TRINITY_DN77922_c1_g4_i1	-2.74917	-0.515832	1.718e-07	Hypothetical predicted protein [Mytilus galloprovincialis]	266	5.6e-08
TRINITY_DN35106_c0_g1_i13	-5.85494	-0.00418246	6.63899e-05	maltose alpha-D-glucosyltransferase [Methylobacterium brachiatum]	1972	0	GO:0005975;GO:0016301;GO:0016310;GO:0046872;GO:0047471	carbohydrate metabolic process;kinase activity;phosphorylation;metal ion binding;maltose alpha-D-glucosyltransferase activity
TRINITY_DN35183_c0_g1_i20	-2.19706	-0.442626	3.14277e-06	---NA---	6606
TRINITY_DN35116_c0_g2_i1	-6.21293	-1.10323	7.07834e-05	---NA---	465
TRINITY_DN35111_c6_g2_i1	-6.41725	2.91085	1.3149e-08	---NA---	1525
TRINITY_DN35115_c0_g1_i1	-6.1472	1.74595	4.18539e-07	MULTISPECIES: quinolinate synthase NadA [Sphingomonas]	5821	0	GO:0005737;GO:0008987;GO:0009435;GO:0019805;GO:0046872;GO:0051539	cytoplasm;quinolinate synthetase A activity;NAD biosynthetic process;quinolinate biosynthetic process;metal ion binding;4 iron, 4 sulfur cluster binding
TRINITY_DN35115_c0_g1_i7	-5.84841	0.0583215	1.76122e-05	quinolinate synthase NadA [Sphingomonas sp.]	2806	8.5e-176	GO:0005737;GO:0008987;GO:0009435;GO:0016787;GO:0019805;GO:0046872;GO:0051539	cytoplasm;quinolinate synthetase A activity;NAD biosynthetic process;hydrolase activity;quinolinate biosynthetic process;metal ion binding;4 iron, 4 sulfur cluster binding
TRINITY_DN35115_c0_g2_i1	-5.83146	1.23826	1.0141e-05	ABC transporter substrate-binding protein [Sphingomonas faeni]	6563	0
TRINITY_DN35115_c0_g2_i2	-6.58336	1.64522	3.8862e-07	ABC transporter substrate-binding protein [Sphingomonas faeni]	7318	0	GO:0005737;GO:0008987;GO:0009435;GO:0019805;GO:0046872;GO:0051539	cytoplasm;quinolinate synthetase A activity;NAD biosynthetic process;quinolinate biosynthetic process;metal ion binding;4 iron, 4 sulfur cluster binding
TRINITY_DN35115_c1_g1_i1	-5.482	0.312296	1.05519e-05	biotin synthase BioB [Rhodococcus fascians]	4196	0	GO:0004076;GO:0005506;GO:0009102;GO:0051537;GO:0051539	biotin synthase activity;iron ion binding;biotin biosynthetic process;2 iron, 2 sulfur cluster binding;4 iron, 4 sulfur cluster binding
TRINITY_DN35115_c1_g3_i1	-5.51388	-0.219863	4.08028e-06	L-aspartate oxidase [Rhodococcus fascians]	2954	0	GO:0005737;GO:0008202;GO:0008734;GO:0009435;GO:0033765;GO:0044318	cytoplasm;steroid metabolic process;L-aspartate oxidase activity;NAD biosynthetic process;steroid dehydrogenase activity, acting on the CH-CH group of donors;obsolete L-aspartate:fumarate oxidoreductase activity
TRINITY_DN35115_c2_g1_i4	-6.75112	1.00191	4.65889e-08	3-isopropylmalate dehydratase large subunit [Sphingomonas sp. BK036]	3591	0	GO:0003861;GO:0008652;GO:0009098;GO:0016853;GO:0046872;GO:0051539	3-isopropylmalate dehydratase activity;amino acid biosynthetic process;L-leucine biosynthetic process;isomerase activity;metal ion binding;4 iron, 4 sulfur cluster binding
TRINITY_DN35115_c3_g1_i2	-6.36815	-0.483405	7.51329e-05	cyclopropane-fatty-acyl-phospholipid synthase [Sphingomonas aurantiaca]	1579	0	GO:0008610;GO:0008757;GO:0032259	lipid biosynthetic process;S-adenosylmethionine-dependent methyltransferase activity;methylation
TRINITY_DN35136_c0_g2_i3	-5.21506	2.01955	7.39286e-07	sodium:proton antiporter [Cutibacterium acnes]	14405	0	GO:0015297;GO:0016020;GO:1902600	antiporter activity;membrane;proton transmembrane transport
TRINITY_DN35136_c2_g1_i7	-5.76067	3.24002	5.04587e-09	alkaline phosphatase family protein [Cutibacterium acnes]	33445	0	GO:0042578;GO:0044003	phosphoric ester hydrolase activity;symbiont-mediated perturbation of host process
TRINITY_DN35136_c3_g1_i1	-6.22541	1.45254	2.17354e-06	amino acid ABC transporter permease [Methylobacterium brachiatum]	3966	1.1e-174	GO:0003333;GO:0003677;GO:0005524;GO:0006355;GO:0015424;GO:0016887;GO:0043190	amino acid transmembrane transport;DNA binding;ATP binding;regulation of DNA-templated transcription;ABC-type amino acid transporter activity;ATP hydrolysis activity;ATP-binding cassette (ABC) transporter complex
TRINITY_DN35136_c3_g2_i1	-6.65145	1.0161	2.21205e-06	aspartate ammonia-lyase [Methylobacterium brachiatum]	2655	0	GO:0006099;GO:0008797	tricarboxylic acid cycle;aspartate ammonia-lyase activity
TRINITY_DN35136_c6_g1_i1	-5.15451	-0.352884	9.65001e-05	amino acid ABC transporter permease [Methylobacterium brachiatum]	1288	4.1e-170	GO:0022857;GO:0043190;GO:0055085;GO:0071705	transmembrane transporter activity;ATP-binding cassette (ABC) transporter complex;transmembrane transport;nitrogen compound transport
TRINITY_DN35107_c0_g1_i2	-2.39189	0.220506	4.34376e-06	---NA---	543
TRINITY_DN10836_c2_g1_i2	-6.51571	2.03528	9.01323e-08	---NA---	966
TRINITY_DN10838_c0_g2_i1	-6.39325	-0.0651539	1.00939e-06	---NA---	589
TRINITY_DN10838_c0_g3_i2	-5.58563	-0.939923	6.53871e-05	---NA---	559
TRINITY_DN10838_c5_g1_i2	-7.61298	0.110306	6.01064e-07	---NA---	507
TRINITY_DN10838_c6_g1_i1	-7.5911	-0.245093	1.11455e-06	---NA---	711
TRINITY_DN10838_c6_g2_i1	-3.29266	0.863828	3.02561e-05	---NA---	535
TRINITY_DN10806_c4_g1_i1	-2.48769	1.58804	6.09865e-06	---NA---	278
TRINITY_DN10807_c1_g1_i1	-3.28088	3.13151	1.01853e-05	SPARC-related modular calcium-binding protein 1-like isoform X9 [Mercenaria mercenaria]	3631	0
TRINITY_DN10823_c0_g1_i7	-2.93517	1.75327	6.10003e-06	---NA---	922
TRINITY_DN10833_c0_g1_i6	-7.3556	-1.0097	3.1485e-05	Zonadhesin [Mizuhopecten yessoensis]	387	2.4e-10
TRINITY_DN10875_c0_g1_i7	-5.87527	-0.598037	1.07494e-05	---NA---	864
TRINITY_DN10874_c0_g1_i1	-7.03393	1.98311	9.10127e-06	---NA---	1547
TRINITY_DN10880_c1_g1_i3	-7.6516	0.182283	5.26692e-06	---NA---	761
TRINITY_DN10887_c0_g1_i1	-8.15463	1.44621	1.97768e-06	uncharacterized protein LOC129278752 [Lytechinus pictus]	373	1.5e-05
TRINITY_DN10887_c0_g2_i1	-2.3148	0.432874	9.26675e-07	Hypothetical predicted protein [Mytilus galloprovincialis]	2082	5e-16
TRINITY_DN10887_c5_g1_i1	-9.29176	4.42652	6.39676e-10	---NA---	309
TRINITY_DN10887_c6_g1_i2	-6.03314	0.368895	7.83954e-05	RNase H-like domain-containing protein [Campylobacter sp. CN_NE4]	486	1.3e-07
TRINITY_DN10887_c10_g1_i1	-8.44874	2.03551	7.23604e-06	---NA---	328
TRINITY_DN10887_c25_g1_i1	-6.80385	-0.00802361	1.27481e-05	---NA---	238
TRINITY_DN10808_c0_g1_i2	-2.74233	-0.44974	7.85848e-06	---NA---	468
TRINITY_DN10844_c0_g1_i1	-5.67113	0.252542	2.79372e-05	---NA---	398
TRINITY_DN10844_c0_g2_i1	-8.59134	0.6981	8.22544e-06	---NA---	756
TRINITY_DN10822_c0_g1_i9	-5.25543	0.67984	5.22161e-07	---NA---	498
TRINITY_DN10818_c3_g1_i3	-11.6389	3.22881	1.29026e-05	---NA---	2196
TRINITY_DN10818_c5_g1_i2	-6.0406	0.459902	0.000109439	reverse transcriptase family protein [Levilactobacillus namurensis]	827	3.7e-144
TRINITY_DN10818_c5_g2_i1	-6.39592	-0.977896	7.23451e-05	DTW domain-containing protein 1 isoform X2 [Bos indicus x Bos taurus]	274	1.9e-33	GO:0001580;GO:0004930;GO:0007186;GO:0016020;GO:0016592	detection of chemical stimulus involved in sensory perception of bitter taste;G protein-coupled receptor activity;G protein-coupled receptor signaling pathway;membrane;mediator complex
TRINITY_DN10818_c10_g1_i1	-7.03708	-1.24074	3.32111e-05	---NA---	737
TRINITY_DN68746_c1_g6_i1	-6.03832	-0.790241	8.25428e-06	---NA---	475
TRINITY_DN68769_c1_g1_i1	-9.05592	2.21358	4.55835e-07	---NA---	441
TRINITY_DN26024_c0_g1_i1	-6.28525	-0.817848	2.50645e-07	---NA---	588
TRINITY_DN26092_c0_g1_i1	-5.65129	0.0400728	8.91544e-06	---NA---	1280
TRINITY_DN26014_c0_g1_i13	-8.26879	0.391833	2.51274e-07	---NA---	690
TRINITY_DN26023_c0_g2_i1	-6.08061	0.380659	6.03764e-07	---NA---	1223
TRINITY_DN26003_c0_g1_i9	-5.89298	-0.925598	9.38942e-05	---NA---	1019
TRINITY_DN26054_c1_g1_i9	-7.61036	-0.805818	8.03773e-05	---NA---	374
TRINITY_DN26091_c0_g1_i18	-3.70513	2.38745	0.000186917	centromere protein C-like isoform X2 [Haliotis rufescens]	6141	5.2e-62
TRINITY_DN26025_c0_g1_i15	-2.67464	0.585659	5.18957e-06	---NA---	1855
TRINITY_DN26087_c0_g1_i1	-5.53866	0.0466397	0.000136463	---NA---	672
TRINITY_DN26022_c3_g1_i1	-4.02942	-0.701944	4.87777e-05	---NA---	1099
TRINITY_DN26045_c0_g1_i1	-5.10397	-0.794469	5.15933e-05	---NA---	1151
TRINITY_DN26018_c0_g1_i4	-7.58194	-0.766838	6.74044e-06	---NA---	374
TRINITY_DN26018_c0_g1_i6	-5.96781	-0.851706	4.47747e-05	---NA---	476
TRINITY_DN26028_c0_g2_i1	-6.54025	1.77508	3.12482e-06	---NA---	298
TRINITY_DN26028_c2_g2_i1	-4.02522	1.31117	1.11847e-05	---NA---	347
TRINITY_DN26083_c0_g1_i16	-5.51576	3.1483	7.30785e-07	Tn3 family transposase [Sphingomonas sp.]	6585	0	GO:0003677;GO:0004803;GO:0006313	DNA binding;transposase activity;DNA transposition
TRINITY_DN26083_c0_g1_i19	-4.7509	1.59888	1.56553e-05	Tn3 family transposase [Sphingomonas sp.]	8240	0	GO:0003677;GO:0004803;GO:0006313	DNA binding;transposase activity;DNA transposition
TRINITY_DN26083_c1_g1_i1	-5.36513	-0.132806	6.69255e-06	GGDEF domain-containing protein [Sphingomonas koreensis]	3650	0	GO:0000150;GO:0003677;GO:0006310;GO:0015074	DNA strand exchange activity;DNA binding;DNA recombination;DNA integration
TRINITY_DN26083_c1_g2_i3	-5.06992	2.19266	5.32963e-06	mercury(II) reductase [Sphingobium yanoikuyae]	6790	0	GO:0016152;GO:0016668;GO:0045340;GO:0050660;GO:0050661;GO:0050787	mercury (II) reductase (NADP+) activity;oxidoreductase activity, acting on a sulfur group of donors, NAD(P) as acceptor;mercury ion binding;flavin adenine dinucleotide binding;NADP binding;detoxification of mercury ion
TRINITY_DN52474_c0_g2_i1	-4.4549	-0.530452	2.07936e-05	extensin-like [Homo sapiens]	2467	0	GO:0000428	DNA-directed RNA polymerase complex
TRINITY_DN52467_c0_g1_i1	-6.80396	-0.0913312	4.37135e-05	---NA---	562
TRINITY_DN52426_c0_g2_i2	-5.54247	-0.313247	1.8209e-05	---NA---	527
TRINITY_DN52452_c0_g1_i6	-5.73472	-0.188547	2.80506e-07	---NA---	668
TRINITY_DN52490_c0_g1_i1	-5.04495	-1.60597	1.17619e-05	---NA---	662
TRINITY_DN52434_c0_g2_i1	-5.59067	-0.0266708	0.000107033	calmodulin-A-like [Eublepharis macularius]	2006	1.1e-92	GO:0005509	calcium ion binding
TRINITY_DN52429_c0_g2_i1	-3.17344	-0.834945	0.000119268	uncharacterized protein LOC123560123 [Mercenaria mercenaria]	915	1.9e-09
TRINITY_DN52512_c0_g2_i2	-5.98399	-0.203019	6.95906e-05	alpha-hydroxy-acid oxidizing protein [Pseudomonadota bacterium]	3228	0	GO:0003677;GO:0010181;GO:0016491	DNA binding;FMN binding;oxidoreductase activity
TRINITY_DN52512_c0_g2_i4	-5.75611	0.0512271	8.62676e-06	TetR/AcrR family transcriptional regulator [Sphingomonas faeni]	2468	3.8e-137	GO:0003677	DNA binding
TRINITY_DN52448_c0_g1_i1	-8.28022	-0.0883075	4.0427e-06	---NA---	563
TRINITY_DN52505_c0_g1_i3	-6.03608	0.344721	0.000126957	---NA---	841
TRINITY_DN52515_c0_g2_i5	-4.00372	-0.348869	0.000228299	hCG1818437, isoform CRA_b [Homo sapiens]	3272	3.6e-18
TRINITY_DN52489_c0_g1_i4	-7.46037	-0.864049	2.74003e-05	---NA---	795
TRINITY_DN8799_c0_g1_i1	-6.55799	-0.771846	0.000120401	---NA---	589
TRINITY_DN8726_c0_g1_i1	-5.98142	3.90345	1.26267e-06	---NA---	1877
TRINITY_DN8726_c0_g1_i15	-6.76095	3.69385	6.30328e-09	---NA---	1936
TRINITY_DN8726_c0_g1_i19	-7.63689	-0.21807	1.08326e-06	---NA---	310
TRINITY_DN8726_c0_g1_i25	-5.79903	-1.22958	4.3467e-06	---NA---	340
TRINITY_DN8726_c0_g1_i31	-6.00806	-1.03904	3.5537e-05	---NA---	411
TRINITY_DN8751_c0_g1_i3	-7.16174	0.0192365	7.77138e-05	---NA---	893
TRINITY_DN8737_c0_g1_i1	-2.11037	-0.0272866	2.08488e-05	---NA---	529
TRINITY_DN8780_c1_g1_i1	-2.06527	-0.237509	0.000207914	---NA---	471
TRINITY_DN8744_c4_g1_i1	-5.63164	0.84181	5.35834e-06	---NA---	237
TRINITY_DN8771_c0_g1_i30	-7.7482	-0.496901	1.04302e-05	LSAMP protein [Polyodon spathula]	3223	5.6e-06
TRINITY_DN8729_c0_g1_i9	-2.08107	0.272737	7.52523e-05	serine/threonine-protein kinase WNK2-like isoform X1 [Paramormyrops kingsleyae]	398	8.4e-19
TRINITY_DN8714_c0_g1_i13	-8.88966	0.488023	1.40023e-05	agrin [Rousettus aegyptiacus]	884	0.00026
TRINITY_DN8700_c1_g1_i2	-2.31049	3.56176	1.67336e-06	---NA---	735
TRINITY_DN8762_c0_g1_i10	-5.38231	1.17508	4.4403e-08	DNA polymerase delta subunit 3-like isoform X2 [Mya arenaria]	1309	2.1e-50	GO:0005634	nucleus
TRINITY_DN8743_c1_g1_i2	-7.01818	-0.360879	2.87325e-05	---NA---	635
TRINITY_DN8743_c1_g2_i1	-7.68014	1.11819	6.08039e-06	---NA---	691
TRINITY_DN8743_c1_g3_i1	-8.6739	0.282195	1.14872e-05	---NA---	491
TRINITY_DN8779_c0_g1_i20	-3.85286	2.65356	3.90623e-09	E3 ubiquitin-protein ligase MYLIP [Pieris brassicae]	1836	2e-07	GO:0110165	cellular anatomical structure
TRINITY_DN8779_c0_g1_i4	-4.63149	1.97311	1.00536e-05	putative inhibitor of apoptosis [Aplysia californica]	2115	5.3e-08	GO:0016740;GO:0110165	transferase activity;cellular anatomical structure
TRINITY_DN8779_c1_g1_i1	-2.98809	6.28795	7.63526e-07	coiled-coil domain-containing protein 181-like isoform X5 [Mercenaria mercenaria]	1324	2.2e-47	GO:0110165	cellular anatomical structure
TRINITY_DN8779_c1_g1_i2	-2.40921	2.31588	7.94566e-05	coiled-coil domain-containing protein 181-like isoform X8 [Mercenaria mercenaria]	1128	3.1e-30	GO:0110165	cellular anatomical structure
TRINITY_DN8779_c1_g2_i1	-2.72469	4.86129	5.81016e-06	coiled-coil domain-containing protein 181-like isoform X4 [Mercenaria mercenaria]	818	3.8e-34
TRINITY_DN8779_c1_g2_i11	-2.67771	3.02156	1.73413e-06	coiled-coil domain-containing protein 181-like isoform X9 [Mya arenaria]	950	5.1e-35
TRINITY_DN8779_c1_g2_i12	-3.22259	4.72901	3.46673e-07	coiled-coil domain-containing protein 181-like isoform X9 [Mya arenaria]	911	1e-34
TRINITY_DN8779_c1_g2_i2	-2.78427	3.2118	3.19339e-06	coiled-coil domain-containing protein 181-like isoform X1 [Pecten maximus]	821	6.8e-31
TRINITY_DN8779_c1_g2_i4	-8.5995	2.6363	5.60512e-08	---NA---	554
TRINITY_DN8724_c1_g1_i3	-6.95874	2.48764	3.67232e-07	---NA---	701
TRINITY_DN2024_c1_g1_i24	-4.20291	2.07319	2.21695e-07	---NA---	395
TRINITY_DN2024_c22_g1_i1	-8.76232	1.64788	6.56303e-07	---NA---	294
TRINITY_DN2067_c18_g1_i5	-5.70843	1.70932	1.37578e-07	---NA---	1089
TRINITY_DN2051_c6_g1_i4	-6.65654	-0.735906	1.43041e-05	DDE-type integrase/transposase/recombinase [Campylobacter sp. JMF_03 NE3]	308	1.1e-05
TRINITY_DN2051_c6_g3_i1	-7.43359	-0.87939	9.9021e-06	---NA---	251
TRINITY_DN2051_c25_g1_i1	-4.19737	-1.10241	0.000130836	---NA---	669
TRINITY_DN2026_c0_g2_i2	-2.0576	1.16223	1.01266e-05	---NA---	575
TRINITY_DN2026_c4_g1_i2	-2.97588	5.75097	6.90996e-08	transformer-2 beta [Sinohyriopsis schlegelii]	5578	8.9e-67	GO:0003723	RNA binding
TRINITY_DN2026_c25_g3_i2	-3.15671	2.34185	2.11908e-07	---NA---	538
TRINITY_DN2026_c25_g3_i4	-3.31283	-0.181926	0.000165753	---NA---	220
TRINITY_DN2026_c49_g1_i7	-6.73128	-0.372815	1.23368e-05	---NA---	323
TRINITY_DN2052_c10_g2_i1	-3.49792	-1.01374	1.0634e-05	---NA---	227
TRINITY_DN2052_c15_g1_i1	-2.07041	3.72356	1.04386e-05	---NA---	266
TRINITY_DN2012_c1_g1_i2	-8.25652	1.57381	9.80066e-06	---NA---	527
TRINITY_DN2012_c1_g1_i3	-7.68213	1.06291	5.49612e-05	---NA---	594
TRINITY_DN2086_c19_g1_i12	-3.96587	-0.855229	2.95933e-05	---NA---	1463
TRINITY_DN2058_c2_g2_i3	-2.60457	8.58062	7.27694e-07	band 4.1-like protein 3 isoform X7 [Mya arenaria]	2086	6.7e-180
TRINITY_DN2039_c15_g1_i1	-3.44197	2.72005	5.277e-07	---NA---	533
TRINITY_DN2084_c0_g1_i13	-5.38753	5.15823	3.08426e-10	Hypothetical predicted protein [Mytilus galloprovincialis]	3254	2.4e-27	GO:0003824;GO:0005488;GO:0006974	catalytic activity;binding;DNA damage response
TRINITY_DN2084_c0_g1_i7	-6.49504	4.16326	3.95882e-10	---NA---	664
TRINITY_DN2084_c1_g1_i1	-6.11426	0.0296214	3.4633e-05	---NA---	399
TRINITY_DN2084_c1_g3_i1	-5.2335	-0.530163	2.59703e-05	---NA---	362
TRINITY_DN2084_c3_g1_i3	-7.47045	1.23196	2.5518e-06	---NA---	646
TRINITY_DN2027_c1_g1_i11	-7.1396	1.45568	1.01207e-07	---NA---	669
TRINITY_DN2027_c1_g1_i14	-6.75147	-0.402667	9.39255e-06	---NA---	316
TRINITY_DN2010_c3_g1_i5	-7.68936	-0.705511	2.91548e-05	---NA---	295
TRINITY_DN2095_c0_g1_i14	-3.56052	1.71143	3.68039e-08	metalloproteinase inhibitor 2-like [Oncorhynchus kisutch]	756	0.00087
TRINITY_DN2004_c0_g1_i34	-2.47485	1.174	0.000136083	---NA---	1044
TRINITY_DN2074_c0_g1_i1	-2.88746	0.405956	1.12148e-05	---NA---	305
TRINITY_DN2076_c18_g1_i1	-7.07476	-0.726559	1.86008e-06	---NA---	535
TRINITY_DN2097_c1_g1_i13	-6.43869	2.03578	8.86977e-06	---NA---	445
TRINITY_DN2097_c1_g1_i15	-3.27151	-1.13538	7.76604e-05	---NA---	1041
TRINITY_DN2097_c1_g1_i20	-5.418	0.210915	1.04464e-05	---NA---	333
TRINITY_DN2097_c1_g1_i21	-6.19017	-0.162928	7.13541e-06	---NA---	374
TRINITY_DN2050_c0_g1_i1	-4.73972	0.21252	1.05439e-07	hypothetical protein D0Y56_04565 [Pseudomonas aeruginosa]	365	3.3e-34
TRINITY_DN2050_c0_g1_i11	-5.59208	2.04585	5.96196e-05	Uncharacterised protein [Faecalibacterium prausnitzii]	874	1.9e-50
TRINITY_DN2050_c0_g1_i16	-5.10095	1.44649	4.80929e-06	Uncharacterised protein [Faecalibacterium prausnitzii]	876	3.9e-60	GO:0005737;GO:0007049;GO:0008360;GO:0008762;GO:0051301;GO:0071555;GO:0071949	cytoplasm;cell cycle;regulation of cell shape;UDP-N-acetylmuramate dehydrogenase activity;cell division;cell wall organization;FAD binding
TRINITY_DN2050_c0_g1_i18	-4.03576	0.635608	4.00241e-05	Uncharacterised protein [uncultured Ruminococcus sp.]	875	1.9e-50
TRINITY_DN2050_c0_g1_i6	-5.9054	0.953463	1.16229e-05	Uncharacterised protein [uncultured Ruminococcus sp.]	1007	6.8e-45
TRINITY_DN2050_c0_g1_i8	-5.01843	0.137624	1.15267e-05	Uncharacterised protein [Faecalibacterium prausnitzii]	875	1.4e-50	GO:0009987	cellular process
TRINITY_DN2050_c2_g1_i10	-3.5022	0.000434653	6.25801e-05	Uncharacterised protein [uncultured Clostridium sp.]	849	1.5e-79
TRINITY_DN2050_c2_g1_i17	-4.7764	4.30428	1.10398e-06	Cell wall-associated hydrolase [Trichuris trichiura]	850	2.8e-60	GO:0016787	hydrolase activity
TRINITY_DN2050_c2_g1_i24	-5.37482	1.07907	0.000163355	Uncharacterised protein [uncultured Clostridium sp.]	435	1.3e-62
TRINITY_DN2050_c2_g1_i7	-4.90916	2.276	3.36367e-05	Uncharacterised protein [uncultured Ruminococcus sp.]	762	1.3e-45
TRINITY_DN2050_c3_g1_i7	-5.15037	0.721445	1.02987e-05	Uncharacterised protein [Streptococcus equi subsp. equi]	470	1e-35
TRINITY_DN2050_c4_g1_i1	-4.05652	0.788114	8.70797e-05	hypothetical protein KXX52_008829, partial [Aspergillus fumigatus]	206	6.4e-11
TRINITY_DN2050_c20_g1_i4	-4.64856	0.669201	4.10182e-05	sulfite dehydrogenase (quinone) subunit SoeC [Candidatus Liberibacter sp.]	700	3.2e-49
TRINITY_DN2023_c0_g1_i6	-2.07097	0.865529	8.05743e-05	---NA---	1778
TRINITY_DN26120_c1_g1_i2	-8.48345	0.110879	1.21052e-06	---NA---	355
TRINITY_DN26120_c1_g1_i6	-8.58814	1.45413	8.3161e-08	---NA---	1144
TRINITY_DN26120_c1_g1_i8	-7.00827	0.829135	5.10089e-08	---NA---	784
TRINITY_DN26164_c0_g3_i1	-4.00933	-0.168496	1.88995e-06	---NA---	1042
TRINITY_DN26161_c1_g1_i1	-8.68826	0.288637	1.14275e-05	---NA---	431
TRINITY_DN26161_c4_g1_i2	-7.29193	1.54307	2.32707e-06	---NA---	345
TRINITY_DN26161_c4_g1_i3	-6.57285	-0.0544632	1.3713e-05	---NA---	357
TRINITY_DN26173_c0_g1_i2	-5.55323	-0.548167	0.000143954	---NA---	519
TRINITY_DN26148_c0_g2_i1	-7.70531	-0.111671	4.10701e-08	---NA---	680
TRINITY_DN26169_c0_g3_i1	-8.49047	0.601845	9.42348e-06	reverse transcriptase domain-containing protein [Thiolapillus sp.]	340	5.3e-26
TRINITY_DN26169_c0_g4_i1	-6.80809	-0.381201	4.29555e-05	reverse transcriptase domain-containing protein [Thiolapillus sp.]	405	8.1e-19
TRINITY_DN26169_c0_g5_i3	-7.88268	0.00425516	3.66855e-07	reverse transcriptase domain-containing protein [Thiolapillus sp.]	651	3.7e-45
TRINITY_DN26150_c1_g1_i10	-5.15532	2.30115	5.53899e-07	type II restriction endonuclease [Sphingomonas paucimobilis]	6761	0	GO:0004519;GO:0005524;GO:0005886;GO:0015662;GO:0016491;GO:0016887;GO:0019829;GO:0046872;GO:0098655	endonuclease activity;ATP binding;plasma membrane;P-type ion transporter activity;oxidoreductase activity;ATP hydrolysis activity;ATPase-coupled monoatomic cation transmembrane transporter activity;metal ion binding;monoatomic cation transmembrane transport
TRINITY_DN26150_c1_g1_i4	-6.1392	2.61212	8.27453e-08	heavy metal translocating P-type ATPase [Sphingomonas sp. A2-49]	7643	0	GO:0005524;GO:0005886;GO:0015662;GO:0016491;GO:0016887;GO:0019829;GO:0046872;GO:0098655	ATP binding;plasma membrane;P-type ion transporter activity;oxidoreductase activity;ATP hydrolysis activity;ATPase-coupled monoatomic cation transmembrane transporter activity;metal ion binding;monoatomic cation transmembrane transport
TRINITY_DN26134_c0_g1_i1	-7.01191	-0.736547	2.16012e-05	---NA---	591
TRINITY_DN26147_c0_g1_i1	-2.24141	0.491118	1.01129e-06	---NA---	423
TRINITY_DN26153_c0_g3_i2	-7.66513	-0.733848	2.30492e-05	---NA---	649
TRINITY_DN26153_c0_g3_i5	-7.07587	2.02794	5.94102e-08	---NA---	656
TRINITY_DN26196_c0_g1_i10	-6.94538	1.32224	5.44946e-06	Serralysin-like metalloprotease [Vigna unguiculata]	665	1.1e-12
TRINITY_DN26130_c0_g2_i1	-6.37803	-0.528528	4.54815e-05	---NA---	598
TRINITY_DN26117_c0_g1_i2	-8.48842	0.613967	7.57261e-06	hypothetical protein BgiBS90_025275 [Biomphalaria glabrata]	1209	0.00011
TRINITY_DN26107_c0_g1_i3	-5.60157	5.77162	7.47586e-08	aconitate hydratase AcnA [Methylobacterium sp. J-078]	23290	0	GO:0003994;GO:0006099;GO:0046872;GO:0051539	aconitate hydratase activity;tricarboxylic acid cycle;metal ion binding;4 iron, 4 sulfur cluster binding
TRINITY_DN26107_c0_g1_i4	-6.59239	2.80961	8.109e-05	aconitate hydratase AcnA [Methylobacterium sp. J-078]	12763	0	GO:0003994;GO:0006099;GO:0046872;GO:0051539	aconitate hydratase activity;tricarboxylic acid cycle;metal ion binding;4 iron, 4 sulfur cluster binding
TRINITY_DN26107_c6_g1_i4	-5.66939	0.673848	1.41005e-06	TonB-dependent receptor [Sphingomonas faeni]	3906	0	GO:0009279	cell outer membrane
TRINITY_DN43329_c0_g2_i1	-6.56873	-1.14122	4.55917e-05	---NA---	334
TRINITY_DN43345_c0_g1_i1	-6.30443	0.59378	7.82148e-05	---NA---	387
TRINITY_DN43345_c0_g1_i10	-8.29377	1.94062	1.1875e-06	---NA---	388
TRINITY_DN43345_c0_g1_i12	-7.45528	0.784548	1.09225e-06	---NA---	422
TRINITY_DN43345_c0_g1_i9	-7.83086	0.732924	4.9731e-05	---NA---	350
TRINITY_DN43327_c0_g1_i1	-5.7665	0.790231	0.000108334	MULTISPECIES: peptidoglycan -binding protein [Methylobacterium]	2152	4.7e-78	GO:0016020	membrane
TRINITY_DN43327_c1_g1_i7	-5.86825	3.74168	2.49836e-08	peptidase S10 [Methylobacterium sp.]	5773	0	GO:0004185;GO:0006508	serine-type carboxypeptidase activity;proteolysis
TRINITY_DN94155_c2_g1_i1	-6.93053	2.55331	2.08724e-09	---NA---	1806
TRINITY_DN94155_c3_g1_i3	-4.83433	1.82626	2.5341e-08	---NA---	424
TRINITY_DN94153_c0_g1_i1	-3.83667	-0.792006	0.00014841	hypothetical protein RHOBADRAFT_19520, partial [Rhodotorula graminis WP1]	418	2.8e-53
TRINITY_DN94139_c0_g1_i1	-2.77	1.2453	2.09915e-05	---NA---	276
TRINITY_DN94139_c0_g1_i3	-6.25863	-0.79031	7.52416e-06	---NA---	772
TRINITY_DN94139_c0_g1_i4	-2.63614	3.43165	3.62126e-06	---NA---	403
TRINITY_DN94139_c1_g1_i1	-6.88711	-1.3419	1.59975e-06	---NA---	714
TRINITY_DN59803_c0_g1_i1	-5.59349	0.416837	8.20077e-06	FAD-dependent oxidoreductase [Methylobacterium sp. 391_Methyba4]	2131	0	GO:0016491;GO:0050660	oxidoreductase activity;flavin adenine dinucleotide binding
TRINITY_DN59732_c4_g1_i1	-4.78168	0.574379	4.71662e-07	---NA---	283
TRINITY_DN17006_c8_g3_i2	-5.31481	0.274633	9.36875e-05	Hypothetical predicted protein [Mytilus galloprovincialis]	294	7.3e-08
TRINITY_DN17039_c0_g1_i11	-4.19396	5.56944	1.20191e-08	trichohyalin-like isoform X4 [Mytilus californianus]	2504	2e-98
TRINITY_DN17039_c0_g1_i12	-3.75869	5.68615	1.04768e-08	trichohyalin-like isoform X7 [Mytilus californianus]	2666	1.6e-118
TRINITY_DN17039_c0_g1_i3	-4.33572	4.01132	4.71207e-09	trichohyalin-like isoform X3 [Mya arenaria]	1488	1.3e-58
TRINITY_DN17039_c1_g1_i10	-5.73274	-1.06809	3.10521e-05	---NA---	557
TRINITY_DN17039_c7_g1_i1	-7.62671	-0.712519	1.81196e-05	---NA---	612
TRINITY_DN17041_c3_g1_i1	-8.0632	-0.298287	1.45267e-06	---NA---	383
TRINITY_DN17098_c0_g2_i1	-2.49916	4.07625	5.04171e-07	chromodomain-helicase-DNA-binding protein 1-like [Mizuhopecten yessoensis]	4119	0	GO:0000166;GO:0004386;GO:0008094;GO:0016043	nucleotide binding;helicase activity;ATP-dependent activity, acting on DNA;cellular component organization
TRINITY_DN17047_c1_g2_i1	-7.39561	-0.419234	7.28393e-05	---NA---	549
TRINITY_DN17047_c2_g1_i1	-7.66277	-0.727974	8.21887e-06	---NA---	426
TRINITY_DN17030_c0_g1_i1	-5.29511	0.0140583	1.43929e-07	---NA---	899
TRINITY_DN17089_c0_g3_i1	-7.26894	-0.523751	7.78002e-06	---NA---	749
TRINITY_DN17014_c0_g1_i1	-4.85875	-0.740558	9.80751e-05	---NA---	921
TRINITY_DN17033_c1_g1_i1	-4.51971	-0.195683	3.6083e-06	---NA---	1302
TRINITY_DN76962_c0_g1_i7	-5.20699	-0.626769	6.23632e-07	---NA---	1534
TRINITY_DN77028_c0_g1_i1	-4.96836	0.868015	4.23194e-05	phosphoketolase family protein [Methylobacterium brachiatum]	4026	1.3e-178	GO:0005975;GO:0016832	carbohydrate metabolic process;aldehyde-lyase activity
TRINITY_DN77028_c0_g2_i1	-7.85657	0.0047427	8.03739e-06	phosphoketolase family protein [Methylobacterium brachiatum]	1280	0	GO:0005975;GO:0016832	carbohydrate metabolic process;aldehyde-lyase activity
TRINITY_DN77028_c0_g3_i1	-6.58056	1.0751	9.15444e-06	S41 family peptidase [Methylobacterium sp.]	4863	0	GO:0008233	peptidase activity
TRINITY_DN77028_c1_g2_i1	-6.95882	3.94615	3.06789e-06	phosphoketolase family protein [Methylobacterium sp. J-078]	16290	0	GO:0005975;GO:0016832	carbohydrate metabolic process;aldehyde-lyase activity
TRINITY_DN76936_c0_g1_i1	-5.17415	-0.890173	5.84944e-05	---NA---	1638
TRINITY_DN76954_c0_g1_i1	-6.49884	-0.555578	0.000123633	---NA---	748
TRINITY_DN412_c4_g1_i3	-2.62949	-0.781685	0.000188709	---NA---	283
TRINITY_DN412_c7_g1_i1	-2.24924	-0.189666	9.04978e-05	---NA---	325
TRINITY_DN410_c24_g1_i1	-7.20602	0.872961	9.85108e-06	---NA---	214
TRINITY_DN423_c0_g3_i2	-4.33744	-0.820382	6.90245e-06	---NA---	673
TRINITY_DN494_c1_g2_i1	-7.32494	0.560514	2.11151e-05	---NA---	626
TRINITY_DN431_c1_g1_i1	-3.15784	1.41411	2.41821e-07	Hypothetical predicted protein [Mytilus galloprovincialis]	1613	1.8e-19
TRINITY_DN498_c7_g1_i3	-7.70081	-0.137823	4.34069e-06	---NA---	253
TRINITY_DN411_c4_g1_i1	-2.90121	5.08226	2.80728e-08	chromodomain-helicase-DNA-binding protein 5-like isoform X2 [Mizuhopecten yessoensis]	4880	0	GO:0003677;GO:0004386;GO:0005524;GO:0005634;GO:0006338;GO:0016787;GO:0046872;GO:0140658	DNA binding;helicase activity;ATP binding;nucleus;chromatin remodeling;hydrolase activity;metal ion binding;ATP-dependent chromatin remodeler activity
TRINITY_DN411_c4_g1_i2	-2.97713	9.2241	1.27921e-07	chromodomain-helicase-DNA-binding protein 5-like isoform X2 [Mizuhopecten yessoensis]	4856	0	GO:0003677;GO:0004386;GO:0005524;GO:0005634;GO:0006338;GO:0016787;GO:0046872;GO:0140658	DNA binding;helicase activity;ATP binding;nucleus;chromatin remodeling;hydrolase activity;metal ion binding;ATP-dependent chromatin remodeler activity
TRINITY_DN408_c3_g2_i1	-6.76033	-0.361828	8.08238e-07	---NA---	260
TRINITY_DN408_c6_g1_i16	-6.02853	1.35887	1.45459e-05	---NA---	291
TRINITY_DN408_c6_g1_i9	-6.31524	0.346117	2.19787e-05	---NA---	239
TRINITY_DN485_c0_g1_i2	-4.94499	0.18436	2.12826e-06	---NA---	338
TRINITY_DN485_c1_g1_i2	-7.67876	0.191904	7.36905e-06	---NA---	418
TRINITY_DN490_c2_g1_i3	-6.21901	0.916149	5.49207e-05	putative nuclease HARBI1 [Crassostrea angulata]	890	1.7e-09	GO:0005622	intracellular anatomical structure
TRINITY_DN433_c1_g1_i3	-2.84312	0.675337	2.10392e-06	NACHT, LRR and PYD domains-containing protein 3-like [Actinia tenebrosa]	2502	1.1e-09
TRINITY_DN425_c0_g1_i1	-2.17571	0.200065	9.82914e-05	---NA---	898
TRINITY_DN425_c3_g1_i2	-5.57412	-0.526626	8.9666e-06	---NA---	348
TRINITY_DN425_c4_g1_i1	-2.51128	2.67932	2.43996e-07	---NA---	698
TRINITY_DN425_c6_g1_i1	-5.27168	-1.26683	0.000167104	---NA---	576
TRINITY_DN409_c1_g1_i25	-7.08609	0.406422	1.51652e-05	Hypothetical predicted protein [Mytilus galloprovincialis]	462	1.7e-05
TRINITY_DN450_c1_g1_i11	-5.02604	0.795273	1.47867e-07	---NA---	425
TRINITY_DN481_c4_g1_i1	-7.64386	0.168054	1.63523e-06	---NA---	347
TRINITY_DN402_c0_g2_i2	-6.34286	6.86115	6.91314e-05	---NA---	1607
TRINITY_DN402_c2_g1_i1	-6.55531	1.57183	3.78756e-06	---NA---	285
TRINITY_DN402_c4_g1_i4	-6.45354	-0.428395	0.000143004	---NA---	749
TRINITY_DN456_c20_g1_i6	-2.46644	-0.18164	7.20922e-06	---NA---	849
TRINITY_DN438_c2_g1_i1	-6.41439	1.51313	4.10217e-05	---NA---	722
TRINITY_DN404_c4_g1_i11	-3.08588	-0.378512	0.00010748	---NA---	1913
TRINITY_DN445_c0_g3_i1	-4.02972	-1.06241	6.9686e-06	Hypothetical predicted protein [Mytilus galloprovincialis]	591	1.3e-15
TRINITY_DN445_c0_g3_i2	-5.21397	0.599948	6.7008e-07	Hypothetical predicted protein [Mytilus galloprovincialis]	632	9e-19
TRINITY_DN445_c0_g4_i1	-3.3052	2.19875	5.06717e-08	Hypothetical predicted protein [Mytilus galloprovincialis]	435	2.2e-14
TRINITY_DN445_c35_g1_i2	-8.60019	0.213118	1.08712e-05	zinc finger MYM-type protein 2-like [Mizuhopecten yessoensis]	612	1.2e-27
TRINITY_DN424_c8_g3_i1	-2.71764	-0.19684	3.81067e-06	---NA---	368
TRINITY_DN449_c2_g2_i3	-2.58953	5.79335	1.08793e-06	protein kinase C substrate 80K-H [Mytilus galloprovincialis]	1471	3.6e-104
TRINITY_DN449_c2_g2_i5	-2.26202	5.77223	2.38748e-06	glucosidase 2 subunit beta-like isoform X2 [Pomacea canaliculata]	1585	6.8e-104
TRINITY_DN449_c7_g1_i1	-6.52546	1.08273	5.68403e-07	---NA---	1409
TRINITY_DN428_c37_g1_i1	-3.8229	13.594	4.26974e-09	NADH dehydrogenase subunit 5 [Lampsilis siliquoidea]	2900	0	GO:0005743;GO:0008137;GO:0042773	mitochondrial inner membrane;NADH dehydrogenase (ubiquinone) activity;ATP synthesis coupled electron transport
TRINITY_DN484_c2_g1_i1	-7.3233	-0.514813	1.57674e-07	E3 ubiquitin-protein ligase arih1 [Aplysia californica]	707	6.3e-06
TRINITY_DN484_c16_g1_i1	-2.55459	-0.720283	0.000230297	---NA---	460
TRINITY_DN413_c6_g1_i1	-6.45781	0.37815	4.06795e-05	---NA---	1221
TRINITY_DN488_c0_g1_i1	-7.38071	1.17148	2.00252e-06	---NA---	1260
TRINITY_DN475_c17_g1_i1	-7.00411	0.317536	7.20365e-07	---NA---	595
TRINITY_DN475_c42_g1_i1	-6.07282	-0.73072	1.24811e-05	---NA---	559
TRINITY_DN477_c9_g1_i1	-6.54048	-0.339688	5.35235e-05	---NA---	438
TRINITY_DN477_c16_g1_i1	-5.81735	-1.15377	3.57446e-05	---NA---	393
TRINITY_DN414_c2_g1_i10	-3.86561	1.09026	8.26581e-08	---NA---	1041
TRINITY_DN414_c2_g1_i14	-3.66119	0.378715	3.12743e-07	---NA---	630
TRINITY_DN414_c2_g1_i19	-8.71318	3.82462	4.86154e-08	---NA---	474
TRINITY_DN414_c2_g1_i5	-4.95605	3.36866	4.88302e-09	---NA---	926
TRINITY_DN43426_c0_g1_i1	-5.92713	1.21398	6.29991e-05	DUF2235 domain-containing protein [Methylobacterium sp. OT2]	4395	0
TRINITY_DN43426_c0_g1_i2	-5.45716	-0.717499	0.000174743	alpha/beta hydrolase [Methylobacterium sp. Leaf361]	1641	0	GO:0016787	hydrolase activity
TRINITY_DN43467_c2_g1_i1	-6.71325	-1.04546	3.49397e-07	---NA---	439
TRINITY_DN43456_c0_g3_i1	-7.11269	-0.677389	5.70589e-06	---NA---	366
TRINITY_DN43427_c0_g3_i5	-7.36074	-1.12047	0.000164864	branched-chain amino acid aminotransferase [Sphingomonas faeni]	2033	0	GO:0008652;GO:0009097;GO:0009098;GO:0009099;GO:0050048;GO:0052654;GO:0052655;GO:0052656	amino acid biosynthetic process;isoleucine biosynthetic process;L-leucine biosynthetic process;L-valine biosynthetic process;obsolete L-leucine:2-oxoglutarate aminotransferase activity;L-leucine-2-oxoglutarate transaminase activity;L-valine-2-oxoglutarate transaminase activity;L-isoleucine-2-oxoglutarate transaminase activity
TRINITY_DN43427_c0_g3_i6	-6.00421	1.75447	4.62126e-06	branched-chain amino acid aminotransferase [Sphingomonas faeni]	6542	0	GO:0008652;GO:0009097;GO:0009098;GO:0009099;GO:0050048;GO:0052654;GO:0052655;GO:0052656	amino acid biosynthetic process;isoleucine biosynthetic process;L-leucine biosynthetic process;L-valine biosynthetic process;obsolete L-leucine:2-oxoglutarate aminotransferase activity;L-leucine-2-oxoglutarate transaminase activity;L-valine-2-oxoglutarate transaminase activity;L-isoleucine-2-oxoglutarate transaminase activity
TRINITY_DN43427_c0_g3_i8	-5.8998	1.69546	6.44806e-07	zeta toxin family protein [Methylobacterium brachiatum]	3794	0
TRINITY_DN43474_c1_g1_i1	-6.20516	-0.232661	0.000103844	---NA---	1026
TRINITY_DN43442_c0_g3_i2	-4.74714	-0.154725	9.27359e-06	---NA---	1192
TRINITY_DN43445_c0_g1_i1	-6.59632	1.46926	1.22752e-06	---NA---	206
TRINITY_DN43445_c0_g4_i1	-7.04112	0.323093	2.44564e-05	RNase H-like domain-containing protein [Campylobacter sp. CS_ED1]	416	1.4e-07
TRINITY_DN43446_c0_g1_i10	-5.25697	5.08787	5.87418e-07	coiled-coil domain-containing protein 191-like [Crassostrea angulata]	3313	2.4e-172
TRINITY_DN43464_c0_g1_i5	-6.60001	-0.80943	1.78888e-05	---NA---	882
TRINITY_DN43491_c0_g1_i1	-6.03528	0.0549944	5.29336e-06	acetate--CoA ligase [Sphingomonas koreensis]	1552	0	GO:0003987;GO:0005524;GO:0016208;GO:0019427;GO:0046872	acetate-CoA ligase activity;ATP binding;AMP binding;acetyl-CoA biosynthetic process from acetate;metal ion binding
TRINITY_DN43491_c0_g1_i8	-6.00776	1.31497	1.0888e-06	acetate--CoA ligase [Sphingomonas paucimobilis]	5042	0	GO:0003987;GO:0005524;GO:0016208;GO:0019427;GO:0046872	acetate-CoA ligase activity;ATP binding;AMP binding;acetyl-CoA biosynthetic process from acetate;metal ion binding
TRINITY_DN43483_c0_g1_i1	-6.66183	-1.05859	3.96626e-06	---NA---	1206
TRINITY_DN43469_c0_g1_i3	-6.06082	0.13561	1.47021e-05	LLM class flavin-dependent oxidoreductase [Sphingomonas faeni]	2990	0	GO:0004497;GO:0016705	monooxygenase activity;oxidoreductase activity, acting on paired donors, with incorporation or reduction of molecular oxygen
TRINITY_DN43469_c0_g2_i1	-5.48496	2.70944	4.68989e-08	arabinosyltransferase [Rhodococcus fascians]	17063	0	GO:0005886;GO:0052636;GO:0071555;GO:0071766	plasma membrane;arabinosyltransferase activity;cell wall organization;Actinobacterium-type cell wall biogenesis
TRINITY_DN43469_c0_g3_i1	-6.05002	-0.298237	3.68934e-05	transcription-repair coupling factor [Sphingomonas aerolata]	2232	0	GO:0000716;GO:0003684;GO:0004386;GO:0005524;GO:0005737;GO:0006355;GO:0016787	transcription-coupled nucleotide-excision repair, DNA damage recognition;damaged DNA binding;helicase activity;ATP binding;cytoplasm;regulation of DNA-templated transcription;hydrolase activity
TRINITY_DN43469_c0_g4_i1	-5.90814	1.57467	5.12516e-07	NAD(+) synthase [Sphingomonas faeni]	7210	0	GO:0003952;GO:0004359;GO:0005524;GO:0005737;GO:0008795;GO:0009435	NAD+ synthase (glutamine-hydrolyzing) activity;glutaminase activity;ATP binding;cytoplasm;NAD+ synthase activity;NAD biosynthetic process
TRINITY_DN43469_c0_g4_i2	-6.1338	1.30171	1.03773e-05	NAD(+) synthase [Sphingomonas faeni]	5478	0	GO:0003952;GO:0004359;GO:0005524;GO:0005737;GO:0008795;GO:0009435	NAD+ synthase (glutamine-hydrolyzing) activity;glutaminase activity;ATP binding;cytoplasm;NAD+ synthase activity;NAD biosynthetic process
TRINITY_DN43469_c0_g5_i1	-5.46253	-0.570355	0.000179084	glutathione S-transferase [Sphingomonas faeni]	1785	1.5e-135	GO:0016740	transferase activity
TRINITY_DN43469_c1_g2_i1	-5.45111	-0.272722	4.80246e-05	ATP-dependent DNA helicase RecG [Sphingomonas aurantiaca]	1626	0	GO:0003676;GO:0004386;GO:0005524;GO:0006281;GO:0016887	nucleic acid binding;helicase activity;ATP binding;DNA repair;ATP hydrolysis activity
TRINITY_DN43424_c0_g1_i4	-7.59186	2.08074	5.23304e-05	DNA polymerase IV [Methylobacterium sp. J-090]	4735	0	GO:0000287;GO:0003684;GO:0003887;GO:0005737;GO:0006261;GO:0006281;GO:0006310;GO:0009432;GO:0015074;GO:0044826;GO:0046718;GO:0071897;GO:0075713	magnesium ion binding;damaged DNA binding;DNA-directed DNA polymerase activity;cytoplasm;DNA-templated DNA replication;DNA repair;DNA recombination;SOS response;DNA integration;viral genome integration into host DNA;symbiont entry into host cell;DNA biosynthetic process;establishment of integrated proviral latency
TRINITY_DN43424_c0_g1_i7	-6.40496	0.47782	9.61447e-05	DNA polymerase IV [Methylobacterium sp. J-090]	2630	1.6e-141	GO:0000287;GO:0003684;GO:0003887;GO:0005737;GO:0006261;GO:0006281;GO:0008757;GO:0009432;GO:0032259;GO:0071897	magnesium ion binding;damaged DNA binding;DNA-directed DNA polymerase activity;cytoplasm;DNA-templated DNA replication;DNA repair;S-adenosylmethionine-dependent methyltransferase activity;SOS response;methylation;DNA biosynthetic process
TRINITY_DN43424_c0_g3_i4	-6.84661	0.942254	6.68164e-05	IS5 family transposase [Rhizobium leguminosarum]	2078	2.5e-117	GO:0003677;GO:0004803;GO:0006313;GO:0008757;GO:0016020;GO:0032259	DNA binding;transposase activity;DNA transposition;S-adenosylmethionine-dependent methyltransferase activity;membrane;methylation
TRINITY_DN43424_c0_g3_i5	-6.86376	0.831867	0.000178824	IS5 family transposase [Rhizobium leguminosarum]	2126	1.2e-113	GO:0003677;GO:0004803;GO:0006313;GO:0016020	DNA binding;transposase activity;DNA transposition;membrane
TRINITY_DN43424_c0_g5_i2	-6.12779	1.39619	9.78724e-07	strawberry notch family protein [Sphingomonas sp. A2-49]	7997	0	GO:0000428;GO:0003677;GO:0006269;GO:0006355;GO:0008270;GO:0008757;GO:0016779;GO:0032259;GO:1990077	DNA-directed RNA polymerase complex;DNA binding;DNA replication, synthesis of primer;regulation of DNA-templated transcription;zinc ion binding;S-adenosylmethionine-dependent methyltransferase activity;nucleotidyltransferase activity;methylation;primosome complex
TRINITY_DN43424_c0_g6_i1	-5.68495	1.7359	4.34227e-06	strawberry notch family protein [Sphingomonas sp. A2-49]	8985	0	GO:0006355;GO:0008757;GO:0032259	regulation of DNA-templated transcription;S-adenosylmethionine-dependent methyltransferase activity;methylation
TRINITY_DN43424_c0_g7_i1	-7.64064	2.36576	2.88323e-06	tyrosine-type recombinase/integrase [Alphaproteobacteria bacterium]	5382	0	GO:0003677;GO:0006310;GO:0015074;GO:0044826;GO:0046718;GO:0075713	DNA binding;DNA recombination;DNA integration;viral genome integration into host DNA;symbiont entry into host cell;establishment of integrated proviral latency
TRINITY_DN43471_c0_g1_i1	-4.00962	-0.360371	2.96119e-07	ATP synthase F0 subunit 6 [Venustaconcha ellipsiformis]	702	6.8e-120	GO:0005743;GO:0015078;GO:0015986;GO:0045263;GO:1902600	mitochondrial inner membrane;proton transmembrane transporter activity;proton motive force-driven ATP synthesis;obsolete proton-transporting ATP synthase complex, coupling factor F(o);proton transmembrane transport
TRINITY_DN43432_c1_g1_i2	-5.86831	0.311283	4.44302e-05	MULTISPECIES: pyruvate, water dikinase regulatory protein [Methylobacterium]	1416	0	GO:0004674;GO:0005524;GO:0016310;GO:0016776;GO:0043531	protein serine/threonine kinase activity;ATP binding;phosphorylation;phosphotransferase activity, phosphate group as acceptor;ADP binding
TRINITY_DN43417_c1_g1_i1	-5.47016	-1.22689	0.000162479	unnamed protein product [Macaca fascicularis]	1671	2.6e-08
TRINITY_DN60723_c0_g1_i4	-5.39825	-1.02206	7.64543e-05	methylhydantoinase [Methylobacterium indicum]	2802	0	GO:0016787	hydrolase activity
TRINITY_DN60654_c0_g1_i3	-5.46482	0.0433707	1.07116e-05	3-phosphoshikimate 1-carboxyvinyltransferase [Methylobacterium brachiatum]	1576	1.1e-124	GO:0003866;GO:0005737;GO:0008652;GO:0009073;GO:0009423	3-phosphoshikimate 1-carboxyvinyltransferase activity;cytoplasm;amino acid biosynthetic process;aromatic amino acid family biosynthetic process;chorismate biosynthetic process
TRINITY_DN60654_c0_g3_i1	-7.24327	0.82052	0.000160058	3-phosphoshikimate 1-carboxyvinyltransferase [Methylobacterium adhaesivum]	2149	0	GO:0003866;GO:0005737;GO:0008652;GO:0009073;GO:0009423	3-phosphoshikimate 1-carboxyvinyltransferase activity;cytoplasm;amino acid biosynthetic process;aromatic amino acid family biosynthetic process;chorismate biosynthetic process
TRINITY_DN60706_c0_g1_i1	-7.07797	1.94893	3.5099e-06	aldo/keto reductase [Ralstonia pickettii]	3173	0	GO:0030745;GO:0032259	obsolete dimethylhistidine N-methyltransferase activity;methylation
TRINITY_DN60706_c0_g3_i1	-5.50126	0.656171	7.89706e-05	NAD(P)/FAD-dependent oxidoreductase [Methylobacterium brachiatum]	2569	0	GO:0016020;GO:0016491	membrane;oxidoreductase activity
TRINITY_DN60647_c1_g1_i6	-6.50722	-0.668769	1.4794e-05	pyruvate dehydrogenase (acetyl-transferring) E1 component subunit alpha [Sphingomonas paucimobilis]	1824	0	GO:0004739;GO:0006086;GO:0043231	pyruvate dehydrogenase (acetyl-transferring) activity;pyruvate decarboxylation to acetyl-CoA;intracellular membrane-bounded organelle
TRINITY_DN60682_c0_g1_i1	-5.97872	0.659475	2.83957e-05	helix-turn-helix transcriptional regulator [Methylobacterium brachiatum]	2074	0	GO:0003677;GO:0006355	DNA binding;regulation of DNA-templated transcription
TRINITY_DN60682_c0_g2_i9	-7.13631	-0.809815	0.00012563	helix-turn-helix transcriptional regulator [Methylobacterium sp.]	827	7.5e-164	GO:0003677;GO:0006355	DNA binding;regulation of DNA-templated transcription
TRINITY_DN60682_c0_g3_i2	-5.745	-0.799515	1.24208e-05	helix-turn-helix transcriptional regulator [Methylobacterium brachiatum]	924	0	GO:0003677;GO:0006355	DNA binding;regulation of DNA-templated transcription
TRINITY_DN60711_c1_g1_i2	-5.98898	1.7457	4.10073e-07	glycerophosphodiester phosphodiesterase family protein [Methylobacterium brachiatum]	4262	0	GO:0006629;GO:0008081	lipid metabolic process;phosphoric diester hydrolase activity
TRINITY_DN60711_c1_g2_i3	-5.64724	1.51615	2.08934e-06	VOC family protein [Methylobacterium brachiatum]	4341	1.9e-142	GO:0003676;GO:0006139;GO:0008408	nucleic acid binding;nucleobase-containing compound metabolic process;3'-5' exonuclease activity
TRINITY_DN60711_c1_g4_i1	-5.46858	1.04071	7.8831e-06	phosphoenolpyruvate carboxylase [Methylobacterium brachiatum]	2675	4.9e-104	GO:0006099;GO:0008964;GO:0015977	tricarboxylic acid cycle;phosphoenolpyruvate carboxylase activity;carbon fixation
TRINITY_DN60711_c1_g5_i1	-5.5048	1.6349	7.7301e-06	Ribonuclease D [Methylobacterium brachiatum]	4612	7.4e-142	GO:0003676;GO:0006139;GO:0008408	nucleic acid binding;nucleobase-containing compound metabolic process;3'-5' exonuclease activity
TRINITY_DN60648_c0_g1_i6	-7.04024	1.70142	1.02377e-06	TonB-dependent siderophore receptor [Sphingomonas sp. PAMC26645]	10802	0	GO:0005886;GO:0009279;GO:0015343;GO:0033214;GO:0038023;GO:0044718	plasma membrane;cell outer membrane;siderophore-iron transmembrane transporter activity;siderophore-dependent iron import into cell;signaling receptor activity;siderophore transmembrane transport
TRINITY_DN60689_c0_g2_i6	-5.66096	-0.382594	1.00613e-05	IS5 family transposase [Acinetobacter johnsonii]	1764	0
TRINITY_DN60690_c0_g1_i2	-5.15242	-1.05286	0.000145599	---NA---	1314
TRINITY_DN60695_c0_g2_i2	-6.57038	-0.856961	0.000100581	---NA---	1066
TRINITY_DN60633_c0_g3_i1	-8.20046	0.937467	0.00022564	HAD-IC family P-type ATPase [Sphingomonas faeni]	6146	0	GO:0005524;GO:0015662;GO:0016020;GO:0016887;GO:0055085	ATP binding;P-type ion transporter activity;membrane;ATP hydrolysis activity;transmembrane transport
TRINITY_DN60662_c0_g1_i1	-5.82312	2.35457	5.81943e-06	HAD family hydrolase [Methylobacterium brachiatum]	6668	2.3e-169	GO:0016020;GO:0016787	membrane;hydrolase activity
TRINITY_DN60662_c1_g2_i1	-7.25126	1.29766	1.77607e-05	cysteine hydrolase [Methylobacterium sp.]	2945	7.7e-126	GO:0016020;GO:0016787	membrane;hydrolase activity
TRINITY_DN60678_c0_g4_i1	-5.77123	1.70893	3.67565e-07	bifunctional DNA-formamidopyrimidine glycosylase/DNA-(apurinic or apyrimidinic site) lyase [Methylobacterium brachiatum]	4390	0	GO:0003684;GO:0004553;GO:0006284;GO:0008270;GO:0008534;GO:0009254;GO:0019867;GO:0071555;GO:0140078	damaged DNA binding;hydrolase activity, hydrolyzing O-glycosyl compounds;base-excision repair;zinc ion binding;oxidized purine nucleobase lesion DNA N-glycosylase activity;peptidoglycan turnover;outer membrane;cell wall organization;class I DNA-(apurinic or apyrimidinic site) endonuclease activity
TRINITY_DN60717_c0_g2_i5	-6.23715	0.858795	5.63709e-07	TonB-dependent receptor [Sphingomonas sp. PAMC26645]	4240	0	GO:0009279	cell outer membrane
TRINITY_DN60636_c1_g2_i1	-6.82057	-0.0243523	1.9044e-06	---NA---	723
TRINITY_DN60626_c2_g1_i1	-5.39711	-1.15701	1.78086e-05	---NA---	750
TRINITY_DN60642_c1_g1_i1	-6.83539	0.531979	0.000168919	TonB-dependent receptor [Sphingomonas ursincola]	4955	0	GO:0009279	cell outer membrane
TRINITY_DN60642_c1_g1_i3	-6.00642	1.03327	8.62397e-05	TonB-dependent receptor [Sphingomonas ursincola]	4956	0	GO:0009279	cell outer membrane
TRINITY_DN60642_c1_g3_i1	-5.64907	1.14627	1.77676e-06	TonB-dependent receptor [Sphingomonas faeni]	5534	0	GO:0009279	cell outer membrane
TRINITY_DN60631_c0_g1_i1	-5.24859	1.66672	3.05586e-07	ubiquinol oxidase subunit II [Sphingomonas sp. FARSPH]	5925	0	GO:0004129;GO:0004673;GO:0005507;GO:0005524;GO:0005886;GO:0009486;GO:0016310;GO:0016682;GO:0022900;GO:0070469;GO:1902600	cytochrome-c oxidase activity;protein histidine kinase activity;copper ion binding;ATP binding;plasma membrane;cytochrome bo3 ubiquinol oxidase activity;phosphorylation;oxidoreductase activity, acting on diphenols and related substances as donors, oxygen as acceptor;electron transport chain;obsolete respirasome;proton transmembrane transport
TRINITY_DN60631_c0_g2_i1	-5.95652	0.915985	3.94857e-07	cytochrome o ubiquinol oxidase subunit I [Methylobacterium sp.]	3210	0	GO:0004129;GO:0005886;GO:0009060;GO:0016682;GO:0020037;GO:0022900;GO:0070469;GO:1902600	cytochrome-c oxidase activity;plasma membrane;aerobic respiration;oxidoreductase activity, acting on diphenols and related substances as donors, oxygen as acceptor;heme binding;electron transport chain;obsolete respirasome;proton transmembrane transport
TRINITY_DN60631_c1_g1_i9	-6.25286	0.995595	1.64672e-05	MULTISPECIES: cbb3-type cytochrome c oxidase subunit I [unclassified Sphingomonas]	3681	0	GO:0004129;GO:0009060;GO:0020037;GO:0022900;GO:0070469;GO:1902600	cytochrome-c oxidase activity;aerobic respiration;heme binding;electron transport chain;obsolete respirasome;proton transmembrane transport
TRINITY_DN60701_c0_g1_i2	-6.40836	2.05888	1.47474e-07	glycoside hydrolase family 31 protein [Sphingomonas sp. CFBP 13706]	8268	0	GO:0004553;GO:0005975;GO:0016020;GO:0030246	hydrolase activity, hydrolyzing O-glycosyl compounds;carbohydrate metabolic process;membrane;carbohydrate binding
TRINITY_DN60635_c0_g1_i5	-5.53163	3.13445	8.3753e-08	acetamidase/formamidase family protein [Rhodococcus fascians]	23116	0	GO:0004040;GO:0043864	amidase activity;indoleacetamide hydrolase activity
TRINITY_DN60699_c0_g2_i1	-5.53033	1.63317	8.65561e-07	bifunctional [glutamine synthetase] adenylyltransferase/[glutamine synthetase]-adenylyl-L-tyrosine phosphorylase [Methylobacterium brachiatum]	4518	0	GO:0005524;GO:0008882;GO:0016874;GO:0047388	ATP binding;[glutamate-ammonia-ligase] adenylyltransferase activity;ligase activity;[glutamine synthetase]-adenylyl-L-tyrosine phosphorylase activity
TRINITY_DN60699_c1_g1_i1	-5.85351	2.00589	7.73732e-07	bifunctional [glutamine synthetase] adenylyltransferase/[glutamine synthetase]-adenylyl-L-tyrosine phosphorylase [Methylobacterium brachiatum]	5494	0	GO:0005524;GO:0008882;GO:0016874;GO:0047388	ATP binding;[glutamate-ammonia-ligase] adenylyltransferase activity;ligase activity;[glutamine synthetase]-adenylyl-L-tyrosine phosphorylase activity
TRINITY_DN60651_c0_g2_i2	-5.49434	0.546578	1.94724e-05	Hsp33 family molecular chaperone [Methylobacterium brachiatum]	2614	0	GO:0005737;GO:0006457;GO:0051082	cytoplasm;protein folding;unfolded protein binding
TRINITY_DN60650_c0_g2_i1	-5.63784	-1.16554	2.6941e-05	---NA---	324
TRINITY_DN60641_c0_g1_i3	-7.45912	1.62155	3.21511e-06	helix-turn-helix domain-containing protein [Methylobacterium sp. 092160098-2]	4355	4e-146	GO:0003677	DNA binding
TRINITY_DN60641_c0_g2_i4	-6.00367	1.41909	2.52019e-05	helix-turn-helix domain-containing protein [Methylobacterium sp. 092160098-2]	4806	4e-158	GO:0003677;GO:0009306	DNA binding;protein secretion
TRINITY_DN60641_c0_g2_i9	-7.40745	1.60891	0.000126556	secretin N-terminal domain-containing protein [Methylobacterium sp. 092160098-2]	3930	3e-123	GO:0003677;GO:0009306	DNA binding;protein secretion
TRINITY_DN60643_c1_g1_i4	-6.15697	-0.688234	6.89688e-05	ATP-binding protein [Sphingomonas faeni]	1765	0	GO:0000155;GO:0000160;GO:0005886;GO:0016310	phosphorelay sensor kinase activity;phosphorelay signal transduction system;plasma membrane;phosphorylation
TRINITY_DN60643_c1_g1_i6	-6.09626	0.273362	1.65805e-05	ATP-binding protein [Sphingomonas faeni]	3470	0	GO:0000155;GO:0000160;GO:0005886;GO:0016310	phosphorelay sensor kinase activity;phosphorelay signal transduction system;plasma membrane;phosphorylation
TRINITY_DN60659_c0_g1_i1	-7.05329	2.96864	2.93912e-05	adenylosuccinate synthetase [Candidatus Competibacter sp.]	8011	0	GO:0000287;GO:0004019;GO:0005525;GO:0005737;GO:0044208	magnesium ion binding;adenylosuccinate synthase activity;GTP binding;cytoplasm;'de novo' AMP biosynthetic process
TRINITY_DN60659_c0_g2_i1	-5.60913	0.40875	4.57253e-05	MULTISPECIES: Holliday junction branch migration DNA helicase RuvB [unclassified Sphingomonas]	2992	0	GO:0000400;GO:0005524;GO:0005737;GO:0006281;GO:0006310;GO:0009378;GO:0016887;GO:0032508;GO:0048476	four-way junction DNA binding;ATP binding;cytoplasm;DNA repair;DNA recombination;four-way junction helicase activity;ATP hydrolysis activity;obsolete DNA duplex unwinding;Holliday junction resolvase complex
TRINITY_DN60653_c0_g1_i1	-4.31243	-0.706828	0.000214834	hypothetical protein A7L66_19620 [Acinetobacter baumannii]	437	5.2e-54	GO:0043457	regulation of cellular respiration
TRINITY_DN60653_c0_g1_i6	-3.58897	0.207041	1.9289e-05	uncharacterized protein LOC111475745, partial [Cucurbita maxima]	361	1.6e-58
TRINITY_DN60675_c0_g1_i1	-4.52925	0.000502444	2.16664e-05	conserved protein of unknown function [Magnetospirillum sp. XM-1]	249	2.4e-18
TRINITY_DN60670_c0_g1_i2	-6.08632	-0.173395	4.20294e-05	SURF1 family protein [Methylobacterium brachiatum]	2053	3.2e-124	GO:0005886	plasma membrane
TRINITY_DN60670_c1_g2_i5	-6.44733	-1.00668	6.60987e-05	MULTISPECIES: cytochrome o ubiquinol oxidase subunit III [Sphingomonas]	1171	6.6e-150	GO:0004129;GO:0005886;GO:0009486;GO:0019646;GO:1902600	cytochrome-c oxidase activity;plasma membrane;cytochrome bo3 ubiquinol oxidase activity;aerobic electron transport chain;proton transmembrane transport
TRINITY_DN60718_c1_g2_i1	-5.88651	-1.45804	1.77003e-05	ergothioneine biosynthesis protein EgtB [Hymenobacter sp. BT770]	2608	0	GO:0052699	ergothioneine biosynthetic process
TRINITY_DN7886_c1_g1_i1	-7.15726	-0.00284616	3.7742e-05	---NA---	538
TRINITY_DN7886_c2_g1_i7	-3.87183	2.24838	6.88495e-07	---NA---	900
TRINITY_DN7849_c6_g1_i1	-7.21157	2.21872	1.24652e-05	---NA---	681
TRINITY_DN7827_c4_g2_i1	-7.49036	-0.345941	2.86016e-06	---NA---	301
TRINITY_DN7807_c5_g2_i1	-7.59149	-0.179443	1.54337e-06	---NA---	423
TRINITY_DN7851_c0_g1_i4	-6.341	-0.256118	7.78568e-06	---NA---	1091
TRINITY_DN7822_c0_g2_i4	-6.20637	-0.609213	5.45399e-05	reverse transcriptase family protein [Candidatus Thiodubiliella endoseptemdiera]	695	0.00027
TRINITY_DN7802_c0_g1_i1	-2.75526	6.74357	1.65501e-06	zinc finger and SCAN domain-containing protein 12-like isoform X3 [Dreissena polymorpha]	7968	0	GO:0003677	DNA binding
TRINITY_DN7802_c0_g1_i2	-2.03046	8.34135	3.58887e-06	zinc finger and SCAN domain-containing protein 12-like isoform X3 [Dreissena polymorpha]	8007	0	GO:0003677	DNA binding
TRINITY_DN7823_c0_g1_i17	-2.1233	3.04802	3.24969e-05	protein CMSS1-like [Mercenaria mercenaria]	1610	7.8e-90
TRINITY_DN7831_c6_g4_i1	-2.48224	-0.497056	4.53292e-05	---NA---	279
TRINITY_DN7831_c6_g7_i1	-5.77275	-0.36957	0.000209658	---NA---	233
TRINITY_DN7869_c0_g1_i2	-4.28452	-0.213312	1.13064e-05	---NA---	2149
TRINITY_DN7842_c1_g1_i1	-3.76831	4.53382	4.2613e-08	G protein pathway suppressor 2-like isoform X1 [Mercenaria mercenaria]	1377	4.8e-71
TRINITY_DN7842_c1_g1_i2	-3.44218	2.8254	1.14728e-07	G protein pathway suppressor 2-like isoform X1 [Mercenaria mercenaria]	1431	8e-71
TRINITY_DN7887_c0_g1_i1	-4.52606	1.7146	1.57486e-06	---NA---	696
TRINITY_DN7887_c0_g2_i1	-2.32638	3.38384	9.42581e-06	tyrosine-protein kinase HTK16-like [Biomphalaria glabrata]	3442	0	GO:0000166;GO:0004713	nucleotide binding;protein tyrosine kinase activity
TRINITY_DN7841_c0_g1_i2	-2.60248	5.42279	2.61272e-07	ATPase family AAA domain-containing protein 5-like [Mercenaria mercenaria]	9099	1e-175
TRINITY_DN7840_c0_g2_i4	-5.44955	-0.846594	7.94246e-05	---NA---	403
TRINITY_DN1104_c0_g1_i1	-6.34429	2.29702	1.95037e-08	---NA---	1104
TRINITY_DN1104_c0_g1_i15	-2.95749	0.908006	1.28474e-06	---NA---	3680
TRINITY_DN1104_c0_g1_i2	-3.9565	1.56825	1.36886e-07	---NA---	2433
TRINITY_DN1104_c0_g1_i6	-5.3024	1.67491	1.08451e-07	---NA---	943
TRINITY_DN1151_c0_g1_i14	-2.6393	3.22306	6.59464e-08	suppressor of lurcher protein 1-like isoform X1 [Mercenaria mercenaria]	5364	0
TRINITY_DN1102_c0_g3_i3	-2.3412	2.58123	4.43437e-06	Hypothetical predicted protein [Mytilus galloprovincialis]	2369	5e-41
TRINITY_DN1100_c8_g1_i1	-6.93104	-0.438576	3.50766e-05	---NA---	461
TRINITY_DN1165_c0_g2_i1	-7.60495	-0.183585	4.75885e-05	---NA---	288
TRINITY_DN1165_c13_g1_i12	-3.80645	4.36325	8.9357e-07	---NA---	1170
TRINITY_DN1165_c13_g1_i16	-6.70989	9.31425	8.38298e-11	---NA---	2323
TRINITY_DN1165_c66_g1_i1	-4.50957	0.326962	5.68822e-06	---NA---	2281
TRINITY_DN1122_c0_g1_i20	-4.84715	0.187711	1.85026e-06	Hypothetical predicted protein [Mytilus galloprovincialis]	795	2.7e-07
TRINITY_DN1169_c0_g3_i1	-7.42662	0.515	2.94141e-05	---NA---	351
TRINITY_DN1169_c4_g1_i1	-2.0471	5.20487	7.97045e-07	RNA-binding motif protein, X-linked 2-like [Haliotis rubra]	2572	1.2e-76	GO:0000398;GO:0003723	mRNA splicing, via spliceosome;RNA binding
TRINITY_DN1169_c5_g1_i8	-7.56092	-0.808024	1.08408e-05	---NA---	404
TRINITY_DN1169_c8_g1_i4	-2.17876	0.64889	4.4711e-05	---NA---	940
TRINITY_DN1184_c4_g2_i3	-5.4652	-1.0718	1.02477e-06	---NA---	384
TRINITY_DN1173_c2_g1_i1	-2.15852	0.244763	7.16562e-06	---NA---	736
TRINITY_DN1119_c0_g1_i3	-5.2991	3.05553	4.12267e-09	DDE-type integrase/transposase/recombinase [Campylobacter sp. JMF_03 NE3]	1530	8.8e-17
TRINITY_DN1119_c1_g1_i18	-6.07493	0.952513	4.21142e-05	Hypothetical predicted protein [Mytilus galloprovincialis]	3749	2.1e-39
TRINITY_DN1119_c1_g2_i1	-8.5226	2.18053	4.41592e-09	---NA---	1227
TRINITY_DN1120_c0_g1_i3	-2.54938	2.45612	1.09725e-05	PRKX [Mytilus coruscus]	1557	0	GO:0004679;GO:0004691;GO:0005524;GO:0016310;GO:0016539	AMP-activated protein kinase activity;cAMP-dependent protein kinase activity;ATP binding;phosphorylation;intein-mediated protein splicing
TRINITY_DN1120_c4_g1_i3	-6.96813	0.397852	0.000147379	---NA---	343
TRINITY_DN1118_c2_g1_i15	-2.44934	4.30679	0.000103946	spondin-1-like [Dreissena polymorpha]	4686	0
TRINITY_DN1110_c3_g1_i7	-2.98433	1.29871	0.000169115	---NA---	607
TRINITY_DN1156_c26_g1_i1	-7.59498	-0.755668	5.09393e-06	---NA---	214
TRINITY_DN1181_c8_g1_i1	-2.54434	1.09252	1.1846e-05	---NA---	248
TRINITY_DN1134_c40_g1_i1	-6.71592	-1.0652	1.9648e-05	---NA---	339
TRINITY_DN1107_c0_g1_i29	-2.31485	3.53602	5.9462e-06	---NA---	4490
TRINITY_DN1107_c5_g1_i1	-3.96835	3.63526	2.3108e-08	NADH dehydrogenase subunit 4 [Lampsilis siliquoidea]	624	5.1e-87	GO:0008137;GO:0031966;GO:0042773;GO:0070469	NADH dehydrogenase (ubiquinone) activity;mitochondrial membrane;ATP synthesis coupled electron transport;obsolete respirasome
TRINITY_DN1164_c0_g1_i1	-6.90235	1.27473	9.49542e-06	---NA---	1045
TRINITY_DN1164_c1_g1_i2	-2.76967	0.590157	5.08555e-07	---NA---	1980
TRINITY_DN1166_c9_g3_i1	-7.39749	-0.484226	7.73732e-07	---NA---	221
TRINITY_DN1166_c51_g1_i1	-4.09788	3.96921	4.08932e-09	---NA---	588
TRINITY_DN1147_c1_g1_i2	-7.08692	-0.709392	1.61409e-06	craniofacial development protein 2 [Exaiptasia diaphana]	818	4.1e-11
TRINITY_DN17169_c0_g3_i1	-7.76616	0.32452	2.07203e-06	---NA---	421
TRINITY_DN17169_c0_g3_i2	-7.28619	-1.03077	8.70044e-06	---NA---	442
TRINITY_DN17169_c0_g3_i3	-7.47954	0.0170077	2.23601e-05	---NA---	391
TRINITY_DN17169_c3_g1_i1	-8.92763	3.81252	2.66216e-07	---NA---	222
TRINITY_DN17169_c3_g1_i4	-7.44262	2.11049	6.70831e-06	---NA---	359
TRINITY_DN17169_c6_g1_i1	-6.04256	-0.238639	9.05844e-06	Retrovirus-related Pol polyprotein from transposon opus [Stylophora pistillata]	308	2.8e-11	GO:0005488	binding
TRINITY_DN17179_c0_g2_i5	-5.25833	0.983262	5.12042e-07	---NA---	2654
TRINITY_DN17102_c1_g1_i1	-6.36377	0.562307	5.35284e-06	---NA---	237
TRINITY_DN17166_c0_g1_i3	-5.41546	0.849291	9.62361e-05	MBT domain-containing protein 1-like isoform X1 [Mercenaria mercenaria]	3248	1.3e-73
TRINITY_DN17166_c0_g1_i7	-7.36595	0.646466	2.86605e-06	---NA---	1375
TRINITY_DN17199_c3_g2_i1	-6.11972	0.485005	3.14733e-06	---NA---	378
TRINITY_DN17131_c2_g1_i2	-7.91622	-0.422794	7.52679e-05	tRNA pseudouridine synthase Pus10 isoform X2 [Crassostrea gigas]	2186	2.4e-162	GO:0009451;GO:0016853	RNA modification;isomerase activity
TRINITY_DN17181_c3_g1_i1	-3.63242	0.212248	2.97874e-06	NADH dehydrogenase subunit 1 [Lampsilis teres]	269	8.1e-32	GO:0005743;GO:0008137;GO:0022900	mitochondrial inner membrane;NADH dehydrogenase (ubiquinone) activity;electron transport chain
TRINITY_DN17181_c5_g1_i1	-4.32737	3.19536	1.13564e-10	NADH dehydrogenase subunit 6 [Unio pictorum]	415	2.9e-13	GO:0005739;GO:0016020	mitochondrion;membrane
TRINITY_DN17181_c7_g1_i1	-3.93327	-0.571662	6.87708e-08	NADH dehydrogenase subunit 1 [Obovaria olivaria]	219	5.2e-30	GO:0005743;GO:0008137;GO:0022900	mitochondrial inner membrane;NADH dehydrogenase (ubiquinone) activity;electron transport chain
TRINITY_DN17142_c0_g1_i2	-4.63869	0.243838	2.8029e-05	---NA---	1317
TRINITY_DN17196_c0_g1_i1	-7.77622	0.867522	1.05225e-05	---NA---	787
TRINITY_DN17143_c0_g1_i3	-6.52966	-0.869283	2.74947e-06	---NA---	593
TRINITY_DN17121_c0_g1_i2	-5.11332	-0.1755	1.03664e-05	---NA---	278
TRINITY_DN17198_c1_g1_i1	-3.52872	-0.801733	5.044e-05	---NA---	205
TRINITY_DN17145_c0_g1_i3	-2.45459	2.65809	7.347e-07	TRPT1-like protein [Mya arenaria]	1677	2.1e-18
TRINITY_DN17165_c0_g1_i17	-5.8838	3.04453	1.483e-05	ABC transporter ATP-binding protein [Methylobacterium goesingense]	7926	0	GO:0005524;GO:0016020;GO:0055085;GO:0140359	ATP binding;membrane;transmembrane transport;ABC-type transporter activity
TRINITY_DN17165_c0_g1_i18	-5.04476	2.64265	0.000136047	MULTISPECIES: phosphatidylcholine/phosphatidylserine synthase [unclassified Methylobacterium]	4989	2.4e-165	GO:0003882;GO:0008654;GO:0016020	CDP-diacylglycerol-serine O-phosphatidyltransferase activity;phospholipid biosynthetic process;membrane
TRINITY_DN17165_c0_g1_i26	-5.71575	4.9452	1.99872e-07	ABC transporter ATP-binding protein [Methylobacterium sp. J-068]	17402	0	GO:0005524;GO:0016020;GO:0055085;GO:0140359	ATP binding;membrane;transmembrane transport;ABC-type transporter activity
TRINITY_DN17138_c0_g4_i1	-7.26825	-0.562047	2.90525e-06	---NA---	528
TRINITY_DN17171_c7_g1_i3	-3.38351	-0.0144558	1.0773e-06	---NA---	308
TRINITY_DN17104_c0_g2_i1	-2.20024	0.0911131	6.26922e-05	---NA---	267
TRINITY_DN17187_c1_g1_i2	-2.55218	-0.210142	4.80552e-05	---NA---	320
TRINITY_DN17180_c0_g2_i1	-7.0446	-0.109708	1.24434e-05	---NA---	1018
TRINITY_DN17115_c0_g1_i11	-5.65106	2.64627	1.18213e-07	MULTISPECIES: preprotein translocase subunit SecY [unclassified Methylobacterium]	3218	0	GO:0005886;GO:0006605;GO:0043952;GO:0065002	plasma membrane;protein targeting;protein transport by the Sec complex;intracellular protein transmembrane transport
TRINITY_DN17115_c0_g1_i9	-5.4254	2.17896	1.0249e-06	50S ribosomal protein L3 [Methylobacterium sp.]	1975	7.1e-144	GO:0003735;GO:0005840;GO:0006412;GO:0019843;GO:1990904	structural constituent of ribosome;ribosome;translation;rRNA binding;ribonucleoprotein complex
TRINITY_DN17115_c1_g2_i2	-6.28504	-0.620485	0.000127528	50S ribosomal protein L16 [Sphingomonas sp.]	949	1.2e-71	GO:0000049;GO:0003735;GO:0005840;GO:0006412;GO:0019843;GO:1990904	tRNA binding;structural constituent of ribosome;ribosome;translation;rRNA binding;ribonucleoprotein complex
TRINITY_DN17115_c4_g1_i6	-5.26795	-1.07078	0.000197069	preprotein translocase subunit SecY [Sphingomonas sanguinis]	1220	1.9e-179	GO:0005886;GO:0006605;GO:0043952;GO:0065002	plasma membrane;protein targeting;protein transport by the Sec complex;intracellular protein transmembrane transport
TRINITY_DN34357_c2_g1_i5	-5.70178	-0.417772	3.20353e-05	Deleted in malignant brain tumors 1 protein [Stylophora pistillata]	1024	2.6e-20
TRINITY_DN34350_c0_g1_i10	-6.37335	4.59297	5.11827e-08	inorganic phosphate transporter [Methylobacterium sp. Leaf465]	17900	0	GO:0005315;GO:0006817;GO:0016020;GO:0055085	phosphate transmembrane transporter activity;phosphate ion transport;membrane;transmembrane transport
TRINITY_DN34350_c2_g1_i2	-5.93629	-0.0151519	1.36889e-05	xanthine dehydrogenase family protein molybdopterin-binding subunit [Sphingomonas sp. KR1UV-12]	2883	0	GO:0004854;GO:0005506	xanthine dehydrogenase activity;iron ion binding
TRINITY_DN34399_c0_g1_i13	-6.38098	1.82146	1.46893e-06	MULTISPECIES: 50S ribosomal protein L2 [Sphingomonas]	4160	0	GO:0003735;GO:0006412;GO:0015934;GO:0016740;GO:0019843	structural constituent of ribosome;translation;large ribosomal subunit;transferase activity;rRNA binding
TRINITY_DN34359_c0_g1_i2	-6.93283	-0.241635	1.2457e-05	---NA---	871
TRINITY_DN34359_c0_g2_i1	-5.85903	-0.0714122	1.33601e-06	---NA---	844
TRINITY_DN34359_c1_g1_i1	-7.80979	1.17715	4.13e-05	---NA---	596
TRINITY_DN34359_c1_g1_i14	-6.84989	-0.590041	9.97844e-06	---NA---	2161
TRINITY_DN34359_c1_g1_i15	-6.57694	-0.0206655	0.000215706	---NA---	665
TRINITY_DN34359_c1_g1_i17	-4.37787	1.58003	3.46153e-07	---NA---	2206
TRINITY_DN34359_c1_g1_i18	-7.56176	0.651656	2.11206e-06	---NA---	886
TRINITY_DN34385_c0_g1_i13	-5.11259	-0.88729	0.000150631	---NA---	715
TRINITY_DN34328_c0_g1_i2	-5.81014	1.44036	1.47778e-05	Zn-dependent hydrolase [Methylobacterium brachiatum]	4661	0	GO:0016813;GO:0046872	hydrolase activity, acting on carbon-nitrogen (but not peptide) bonds, in linear amidines;metal ion binding
TRINITY_DN34328_c0_g5_i1	-7.31885	2.04729	4.50451e-06	Zn-dependent hydrolase [Methylobacterium sp. BTF04]	4892	0	GO:0016813;GO:0046872;GO:0050538	hydrolase activity, acting on carbon-nitrogen (but not peptide) bonds, in linear amidines;metal ion binding;N-carbamoyl-L-amino-acid hydrolase activity
TRINITY_DN34352_c0_g3_i1	-5.14915	-0.477009	6.01427e-05	pyruvate kinase [Methylobacterium brachiatum]	1118	0	GO:0000287;GO:0004743;GO:0005524;GO:0006096;GO:0016301;GO:0016310;GO:0030955	magnesium ion binding;pyruvate kinase activity;ATP binding;glycolytic process;kinase activity;phosphorylation;potassium ion binding
TRINITY_DN34390_c0_g1_i2	-8.28624	0.771071	1.39517e-05	---NA---	1497
TRINITY_DN34390_c0_g1_i6	-7.85273	-0.0188814	5.18531e-06	---NA---	416
TRINITY_DN34390_c0_g2_i3	-8.01455	-0.35794	1.7149e-06	mucin-7-like [Ixodes scapularis]	1377	2.3e-05
TRINITY_DN34397_c0_g1_i1	-7.57602	0.0610958	2.65874e-05	TonB-dependent siderophore receptor [Methylorubrum populi]	1252	0	GO:0009279;GO:0015343;GO:0033214;GO:0038023;GO:0044718	cell outer membrane;siderophore-iron transmembrane transporter activity;siderophore-dependent iron import into cell;signaling receptor activity;siderophore transmembrane transport
TRINITY_DN34397_c2_g1_i1	-5.59727	0.259756	1.81463e-06	TonB-dependent siderophore receptor [Methylobacterium brachiatum]	1424	0	GO:0009279;GO:0015343;GO:0033214;GO:0038023;GO:0044718	cell outer membrane;siderophore-iron transmembrane transporter activity;siderophore-dependent iron import into cell;signaling receptor activity;siderophore transmembrane transport
TRINITY_DN34367_c0_g1_i12	-8.93376	0.465949	9.03984e-05	FUSC family protein [Methylobacterium sp.]	3583	0	GO:0016020	membrane
TRINITY_DN34367_c0_g1_i13	-5.40628	4.31023	1.7266e-07	FUSC family protein [Methylobacterium sp.]	8705	0	GO:0005524;GO:0016020;GO:0016887;GO:0055085;GO:0140359	ATP binding;membrane;ATP hydrolysis activity;transmembrane transport;ABC-type transporter activity
TRINITY_DN34334_c0_g1_i1	-6.91764	-1.32893	7.04806e-05	---NA---	526
TRINITY_DN34349_c0_g1_i8	-6.24764	0.013316	8.21181e-06	STP1 protein [Plasmodium ovale wallikeri]	1447	5.1e-56	GO:0016020	membrane
TRINITY_DN34387_c0_g1_i9	-5.41498	2.43738	1.68841e-06	homoserine O-acetyltransferase [Methylobacterium sp.]	3505	0	GO:0004414;GO:0005737;GO:0009086	homoserine O-acetyltransferase activity;cytoplasm;methionine biosynthetic process
TRINITY_DN34366_c0_g1_i1	-6.88418	0.259912	0.000217618	methyl-accepting chemotaxis protein [Methylobacterium ajmalii]	1455	2e-68	GO:0004888;GO:0006935;GO:0007165;GO:0016020	transmembrane signaling receptor activity;chemotaxis;signal transduction;membrane
TRINITY_DN34366_c0_g2_i2	-5.58351	0.61134	8.19052e-05	LysR family transcriptional regulator [Sphingomonas sp. Leaf38]	3335	0	GO:0003677;GO:0003700;GO:0006355;GO:0016787	DNA binding;DNA-binding transcription factor activity;regulation of DNA-templated transcription;hydrolase activity
TRINITY_DN34366_c1_g1_i1	-7.99461	0.114607	5.78125e-05	NADH:flavin oxidoreductase/NADH oxidase [Methylobacterium sp.]	1174	2.3e-131	GO:0003959;GO:0010181;GO:0050661	NADPH dehydrogenase activity;FMN binding;NADP binding
TRINITY_DN34403_c0_g2_i2	-5.90911	1.06669	1.16421e-06	---NA---	1622
TRINITY_DN34351_c0_g1_i1	-6.07565	3.29793	3.64522e-08	TolC family protein [Sphingomonas faeni]	6755	0	GO:0005886;GO:0015562;GO:0055085;GO:0140359	plasma membrane;efflux transmembrane transporter activity;transmembrane transport;ABC-type transporter activity
TRINITY_DN67936_c0_g2_i5	-5.46911	0.652345	4.4459e-06	4-hydroxy-tetrahydrodipicolinate synthase [Methylobacterium brachiatum]	2568	1.3e-175	GO:0005737;GO:0008840;GO:0009089;GO:0019877	cytoplasm;4-hydroxy-tetrahydrodipicolinate synthase activity;lysine biosynthetic process via diaminopimelate;diaminopimelate biosynthetic process
TRINITY_DN67936_c1_g1_i2	-6.80793	0.0818573	1.66761e-05	quinone-dependent dihydroorotate dehydrogenase [Sphingomonas aerolata]	1857	0	GO:0005737;GO:0005886;GO:0006207;GO:0044205;GO:0106430	cytoplasm;plasma membrane;'de novo' pyrimidine nucleobase biosynthetic process;'de novo' UMP biosynthetic process;dihydroorotate dehydrogenase (quinone) activity
TRINITY_DN67936_c1_g2_i1	-5.98566	1.02037	4.30629e-06	quinone-dependent dihydroorotate dehydrogenase [Methylobacterium brachiatum]	3402	0	GO:0005737;GO:0005886;GO:0006207;GO:0044205;GO:0106430	cytoplasm;plasma membrane;'de novo' pyrimidine nucleobase biosynthetic process;'de novo' UMP biosynthetic process;dihydroorotate dehydrogenase (quinone) activity
TRINITY_DN67975_c4_g1_i1	-5.94905	0.267575	5.34173e-05	SDR family oxidoreductase [Methylobacterium sp. BTF04]	1412	3e-113	GO:0004316	3-oxoacyl-[acyl-carrier-protein] reductase (NADPH) activity
TRINITY_DN67960_c2_g1_i1	-5.32554	2.32495	9.40956e-07	diguanylate cyclase [Sphingobium sp.]	12298	0	GO:0007165;GO:0016020	signal transduction;membrane
TRINITY_DN67960_c2_g2_i2	-8.51662	0.552265	0.000100245	TonB-dependent receptor [Sphingomonas prati]	4931	0	GO:0007165;GO:0009279	signal transduction;cell outer membrane
TRINITY_DN67928_c1_g6_i1	-7.64997	-0.125249	4.09851e-06	---NA---	415
TRINITY_DN67980_c1_g1_i5	-6.0708	2.18887	4.82016e-06	ubiquinone-dependent pyruvate dehydrogenase [Methylobacterium brachiatum]	6411	0	GO:0000287;GO:0005886;GO:0008289;GO:0030976;GO:0042867;GO:0048039;GO:0050660;GO:0052737	magnesium ion binding;plasma membrane;lipid binding;thiamine pyrophosphate binding;pyruvate catabolic process;ubiquinone binding;flavin adenine dinucleotide binding;pyruvate dehydrogenase (quinone) activity
TRINITY_DN68002_c0_g2_i1	-4.54176	3.09707	2.92853e-07	---NA---	660
TRINITY_DN67934_c0_g1_i2	-4.48962	-1.10068	2.53809e-05	---NA---	950
TRINITY_DN67932_c0_g1_i2	-6.62461	-0.307438	4.86124e-05	rod shape-determining protein [Sphingomonas faeni]	1705	0	GO:0005524;GO:0005737;GO:0008360;GO:0008863;GO:0030151;GO:0043546;GO:0051539	ATP binding;cytoplasm;regulation of cell shape;formate dehydrogenase (NAD+) activity;molybdenum ion binding;molybdopterin cofactor binding;4 iron, 4 sulfur cluster binding
TRINITY_DN67955_c0_g1_i1	-5.26364	-1.30785	0.00017328	tubulin beta-2A chain isoform X1 [Macaca thibetana thibetana]	1066	0	GO:0000226;GO:0000278;GO:0001764;GO:0003924;GO:0005200;GO:0005525;GO:0005737;GO:0005874;GO:0021987;GO:0045171;GO:0046872;GO:0046982;GO:0050804;GO:0072686;GO:0098685;GO:1902669;GO:1990403	microtubule cytoskeleton organization;mitotic cell cycle;neuron migration;GTPase activity;structural constituent of cytoskeleton;GTP binding;cytoplasm;microtubule;cerebral cortex development;intercellular bridge;metal ion binding;protein heterodimerization activity;modulation of chemical synaptic transmission;mitotic spindle;Schaffer collateral - CA1 synapse;positive regulation of axon guidance;e…
TRINITY_DN67963_c0_g1_i1	-6.28206	1.72971	2.00204e-05	pyrimidine utilization protein B [Methylobacterium brachiatum]	3885	2e-177	GO:0006212;GO:0016740;GO:0016811;GO:0019740	uracil catabolic process;transferase activity;hydrolase activity, acting on carbon-nitrogen (but not peptide) bonds, in linear amides;nitrogen utilization
TRINITY_DN67963_c0_g2_i1	-5.6921	1.12395	1.05194e-05	pyrimidine utilization protein A [Methylobacterium brachiatum]	2755	0	GO:0004497;GO:0006212;GO:0016705;GO:0019740;GO:0052614	monooxygenase activity;uracil catabolic process;oxidoreductase activity, acting on paired donors, with incorporation or reduction of molecular oxygen;nitrogen utilization;uracil oxygenase activity
TRINITY_DN67937_c0_g1_i4	-5.27744	3.33291	6.99517e-08	hypothetical protein RN2511_021130 [Rhodococcus sp. NKCM2511]	37491	0	GO:0016020	membrane
TRINITY_DN67929_c0_g1_i12	-5.33645	0.204297	3.44176e-07	---NA---	563
TRINITY_DN67929_c0_g1_i3	-3.03442	-0.173232	1.55974e-05	---NA---	435
TRINITY_DN67929_c0_g2_i1	-6.36157	0.21049	2.92395e-06	---NA---	733
TRINITY_DN67971_c0_g1_i10	-6.42128	-1.0921	3.4582e-05	phosphogluconate dehydratase [Sphingomonas aerolata]	1108	0	GO:0004456;GO:0009255;GO:0046177;GO:0046872;GO:0051539	phosphogluconate dehydratase activity;Entner-Doudoroff pathway through 6-phosphogluconate;obsolete D-gluconate catabolic process;metal ion binding;4 iron, 4 sulfur cluster binding
TRINITY_DN67971_c0_g1_i11	-5.33663	-0.84039	0.00010148	phosphogluconate dehydratase [Methylobacterium brachiatum]	1410	0	GO:0004456;GO:0009255;GO:0046177;GO:0046872;GO:0051539	phosphogluconate dehydratase activity;Entner-Doudoroff pathway through 6-phosphogluconate;obsolete D-gluconate catabolic process;metal ion binding;4 iron, 4 sulfur cluster binding
TRINITY_DN67944_c0_g3_i3	-6.31544	2.43885	1.02464e-06	HAD-IIB family hydrolase [Sphingomonas sp. H160509]	8838	0	GO:0016791;GO:0046524	phosphatase activity;sucrose-phosphate synthase activity
TRINITY_DN67944_c0_g4_i1	-6.63286	0.655268	9.75319e-06	glycosyltransferase family 4 protein [Methylobacterium brachiatum]	1927	1.2e-178	GO:0016757	glycosyltransferase activity
TRINITY_DN51715_c1_g1_i7	-5.49334	0.86914	1.40996e-06	acetyl/propionyl/methylcrotonyl-CoA carboxylase subunit alpha [Rhodococcus fascians]	5563	0	GO:0004075;GO:0005524;GO:0046872	biotin carboxylase activity;ATP binding;metal ion binding
TRINITY_DN51630_c0_g1_i1	-6.26723	-1.06425	2.49814e-07	---NA---	1122
TRINITY_DN51647_c0_g1_i4	-6.16969	0.86309	9.82601e-05	nuclease [Methylobacterium brachiatum]	3916	1.7e-166	GO:0004034;GO:0019318;GO:0030246	aldose 1-epimerase activity;hexose metabolic process;carbohydrate binding
TRINITY_DN51647_c0_g1_i5	-5.57202	2.49495	4.46659e-07	galactose mutarotase [Methylobacterium brachiatum]	8218	0	GO:0004034;GO:0019318;GO:0030246	aldose 1-epimerase activity;hexose metabolic process;carbohydrate binding
TRINITY_DN51647_c0_g2_i1	-7.39143	1.33932	1.57029e-05	hypothetical protein [Methylobacterium sp. BTF04]	2692	1.2e-122
TRINITY_DN51647_c0_g5_i1	-6.61302	0.0921763	0.000135429	aldose epimerase family protein [Methylobacterium adhaesivum]	1280	1.2e-174	GO:0004034;GO:0019318;GO:0030246	aldose 1-epimerase activity;hexose metabolic process;carbohydrate binding
TRINITY_DN51643_c0_g1_i1	-7.18776	-0.652332	9.09985e-06	---NA---	702
TRINITY_DN51682_c0_g1_i3	-7.44397	-0.852344	9.33169e-06	---NA---	889
TRINITY_DN6959_c7_g1_i2	-5.94132	-0.843079	1.11935e-05	---NA---	638
TRINITY_DN6980_c22_g1_i2	-8.1906	-0.173474	1.25455e-05	---NA---	950
TRINITY_DN6965_c2_g1_i15	-4.8643	0.689522	1.49955e-07	---NA---	440
TRINITY_DN6974_c0_g1_i3	-5.82492	2.06517	3.4893e-08	ATP-dependent DNA helicase Q4-like isoform X1 [Mercenaria mercenaria]	1827	4.6e-30	GO:0000166;GO:0003824;GO:0043167	nucleotide binding;catalytic activity;ion binding
TRINITY_DN6998_c1_g1_i4	-8.43904	2.36657	3.74779e-06	---NA---	440
TRINITY_DN6978_c1_g2_i4	-4.90514	-0.0534913	1.90103e-06	---NA---	841
TRINITY_DN6985_c0_g1_i13	-6.43879	2.00916	5.72332e-05	---NA---	502
TRINITY_DN6985_c0_g1_i15	-8.67177	2.96552	2.42819e-08	---NA---	593
TRINITY_DN6985_c0_g1_i16	-7.20443	1.74001	0.000133927	---NA---	776
TRINITY_DN6985_c0_g1_i19	-5.95172	4.31562	7.44619e-10	---NA---	1489
TRINITY_DN6985_c0_g1_i21	-7.41128	0.23952	1.06929e-06	---NA---	1022
TRINITY_DN6985_c0_g1_i22	-9.11229	2.60026	2.17985e-07	---NA---	747
TRINITY_DN6985_c0_g3_i1	-9.74373	2.24533	6.76141e-08	---NA---	310
TRINITY_DN6982_c5_g1_i1	-6.97055	-0.811799	5.24382e-06	---NA---	300
TRINITY_DN6999_c0_g1_i2	-7.22971	2.47594	2.2098e-08	Transposon TX1 uncharacterized 149 kDa protein [Stylophora pistillata]	1318	1.1e-05
TRINITY_DN6999_c0_g2_i1	-7.22697	1.51342	5.97929e-07	---NA---	275
TRINITY_DN6999_c0_g2_i3	-5.73355	3.59597	1.25327e-08	YTX2-like protein [Mya arenaria]	1861	1.8e-14
TRINITY_DN6999_c1_g1_i1	-6.43953	0.187258	2.99239e-05	---NA---	805
TRINITY_DN6930_c0_g1_i9	-2.10198	2.06371	1.73083e-07	extracellular tyrosine-protein kinase PKDCC-like [Mercenaria mercenaria]	3612	1.8e-108	GO:0004713	protein tyrosine kinase activity
TRINITY_DN6907_c1_g1_i7	-2.66193	3.44774	9.23944e-06	DNA excision repair protein ERCC-5-like isoform X2 [Ostrea edulis]	4782	7.4e-113	GO:0003677;GO:0004518;GO:0006281	DNA binding;nuclease activity;DNA repair
TRINITY_DN6949_c0_g1_i3	-8.13287	-0.23527	1.55982e-05	---NA---	543
TRINITY_DN6949_c1_g1_i1	-6.55886	-0.110263	1.93757e-05	---NA---	932
TRINITY_DN6962_c0_g1_i1	-5.12093	1.42745	1.33277e-06	lactadherin-like isoform X2 [Mercenaria mercenaria]	1188	8.6e-05
TRINITY_DN6991_c0_g1_i1	-3.08889	-0.555496	3.35652e-06	---NA---	364
TRINITY_DN6951_c5_g1_i1	-6.87411	-0.572601	5.69572e-06	---NA---	208
TRINITY_DN6951_c5_g1_i3	-7.77242	-0.578212	1.51594e-06	---NA---	683
TRINITY_DN6951_c5_g2_i3	-5.06933	-0.632392	1.21975e-05	---NA---	264
TRINITY_DN6951_c20_g1_i1	-6.3537	-0.159524	4.25991e-06	Retrovirus-related Pol poly from transposon [Paramuricea clavata]	322	5.3e-21	GO:0003676;GO:0006259;GO:0008270	nucleic acid binding;DNA metabolic process;zinc ion binding
TRINITY_DN6951_c20_g1_i5	-6.47714	0.807501	1.38392e-06	Retrovirus-related Pol poly from transposon [Paramuricea clavata]	284	3e-16	GO:0003676;GO:0004190;GO:0006508;GO:0008270;GO:0015074	nucleic acid binding;aspartic-type endopeptidase activity;proteolysis;zinc ion binding;DNA integration
TRINITY_DN6951_c30_g1_i1	-7.39657	-0.970054	3.2258e-05	---NA---	304
TRINITY_DN6938_c0_g1_i10	-4.39046	4.49861	2.44339e-09	replication factor C subunit 1-like [Haliotis rubra]	1591	1.3e-15	GO:0005488	binding
TRINITY_DN6938_c3_g1_i2	-5.55262	-0.518491	6.02971e-05	---NA---	1058
TRINITY_DN93183_c0_g2_i1	-3.80408	-0.479021	3.50202e-05	DDE-type integrase/transposase/recombinase [Campylobacter sp. JMF_03 NE3]	732	7.1e-10
TRINITY_DN93183_c0_g3_i1	-3.32838	0.293078	5.90771e-07	RNase H-like domain-containing protein [Campylobacter sp. CN_NE4]	391	2.2e-18
TRINITY_DN93181_c3_g1_i1	-3.46577	4.71987	6.45367e-07	---NA---	474
TRINITY_DN93180_c0_g1_i2	-6.94119	-0.153319	0.000107619	---NA---	470
TRINITY_DN93180_c0_g1_i4	-8.17012	0.940247	4.13036e-05	---NA---	525
TRINITY_DN25346_c0_g1_i1	-8.5555	0.182173	1.34983e-05	---NA---	539
TRINITY_DN25366_c0_g2_i3	-9.22834	2.97597	1.26876e-07	DDE-type integrase/transposase/recombinase [Campylobacter sp. JMF_03 NE3]	741	1.7e-30	GO:0005488;GO:0006259	binding;DNA metabolic process
TRINITY_DN25366_c0_g2_i5	-6.94202	0.0240006	8.28666e-06	DDE-type integrase/transposase/recombinase [Campylobacter sp. JMF_03 NE3]	738	3.5e-35	GO:0006259	DNA metabolic process
TRINITY_DN25366_c1_g1_i1	-4.59719	0.724101	1.84971e-06	---NA---	427
TRINITY_DN25366_c2_g1_i3	-7.33745	-0.465823	6.32307e-06	---NA---	407
TRINITY_DN25366_c2_g2_i3	-6.35063	-0.97363	1.73752e-05	Hypothetical predicted protein [Mytilus galloprovincialis]	277	4.6e-06
TRINITY_DN25322_c0_g3_i1	-6.30519	-0.106693	3.8257e-05	---NA---	270
TRINITY_DN25312_c0_g1_i3	-7.41955	2.02343	2.67274e-05	---NA---	874
TRINITY_DN25369_c0_g1_i17	-2.74031	-0.241361	1.56506e-05	---NA---	1206
TRINITY_DN25369_c0_g1_i23	-4.2215	0.012035	2.24354e-05	---NA---	612
TRINITY_DN25344_c0_g1_i16	-5.48393	4.86135	1.19188e-07	MULTISPECIES: RNA polymerase factor sigma-54 [unclassified Methylobacterium]	11064	0	GO:0000428;GO:0001216;GO:0003677;GO:0016779;GO:0016987;GO:0045893;GO:2000142	DNA-directed RNA polymerase complex;DNA-binding transcription activator activity;DNA binding;nucleotidyltransferase activity;sigma factor activity;positive regulation of DNA-templated transcription;regulation of DNA-templated transcription initiation
TRINITY_DN25345_c0_g2_i1	-5.73925	-0.652	1.18342e-05	---NA---	1208
TRINITY_DN25309_c0_g2_i1	-2.01961	0.143651	6.99218e-05	---NA---	423
TRINITY_DN25392_c0_g1_i1	-5.25813	-0.885558	0.000216724	---NA---	1059
TRINITY_DN25361_c0_g1_i5	-5.86743	0.774687	7.33348e-08	reverse transcriptase-like protein [Candidatus Thiodiazotropha taylori]	1756	6.4e-07
TRINITY_DN25361_c0_g1_i8	-5.68101	-0.512991	0.00014186	Hypothetical predicted protein [Mytilus galloprovincialis]	692	3.8e-08
TRINITY_DN25373_c0_g1_i1	-4.8838	-0.831644	1.1448e-07	---NA---	278
TRINITY_DN42574_c0_g1_i1	-5.01217	1.21107	7.20803e-07	LuxR C-terminal-related transcriptional regulator [Rhodococcus fascians]	9421	0	GO:0003677;GO:0006355;GO:0016887	DNA binding;regulation of DNA-templated transcription;ATP hydrolysis activity
TRINITY_DN42574_c1_g1_i1	-6.74998	1.16652	2.27467e-05	MFS transporter [Methylobacterium sp. BTF04]	2501	1.3e-112	GO:0009236;GO:0016020;GO:0022857;GO:0030170;GO:0048472;GO:0055085	cobalamin biosynthetic process;membrane;transmembrane transporter activity;pyridoxal phosphate binding;threonine-phosphate decarboxylase activity;transmembrane transport
TRINITY_DN42574_c1_g2_i3	-6.65118	1.60172	0.000105711	MULTISPECIES: MFS transporter [unclassified Methylobacterium]	2959	1.8e-131	GO:0016020;GO:0022857;GO:0055085	membrane;transmembrane transporter activity;transmembrane transport
TRINITY_DN42563_c0_g1_i10	-6.20996	1.22662	1.23003e-06	Ppx/GppA family phosphatase [Sphingomonas faeni]	4080	0
TRINITY_DN42547_c0_g2_i1	-6.22287	-0.537343	0.000105467	---NA---	790
TRINITY_DN42523_c0_g2_i3	-7.34764	0.164195	0.000205483	PIN domain-containing protein [Methylobacterium tardum]	1084	2.8e-97	GO:0000287;GO:0004540;GO:0035821;GO:0090729	magnesium ion binding;RNA nuclease activity;modulation of process of another organism;toxin activity
TRINITY_DN42523_c0_g2_i4	-5.24066	3.73381	7.56339e-07	phosphoglycerate dehydrogenase [Methylobacterium organophilum]	6893	0	GO:0004617;GO:0006564;GO:0051287	phosphoglycerate dehydrogenase activity;L-serine biosynthetic process;NAD binding
TRINITY_DN42523_c0_g2_i8	-5.94139	1.75849	2.90792e-06	MULTISPECIES: phosphoserine transaminase [unclassified Methylobacterium]	2458	0	GO:0004648;GO:0006564	O-phospho-L-serine:2-oxoglutarate aminotransferase activity;L-serine biosynthetic process
TRINITY_DN42523_c1_g1_i1	-5.7641	0.412522	3.44276e-05	DNA-3-methyladenine glycosylase 2 family protein [Sphingomonas faeni]	2715	3.1e-122	GO:0003824;GO:0006284	catalytic activity;base-excision repair
TRINITY_DN42523_c2_g1_i1	-5.66664	1.55524	2.05749e-06	hypothetical protein EOP68_11745 [Sphingomonas sp.]	6821	0
TRINITY_DN42523_c2_g2_i3	-6.51119	0.875576	8.89165e-06	MULTISPECIES: ectonucleotide pyrophosphatase/phosphodiesterase [unclassified Sphingomonas]	2922	0
TRINITY_DN42565_c1_g2_i1	-6.98849	1.93049	5.99543e-07	---NA---	508
TRINITY_DN42575_c0_g1_i1	-5.87069	0.0543652	6.5542e-05	superoxide dismutase family protein [Methylobacterium brachiatum]	1290	2.1e-106	GO:0004784;GO:0005507;GO:0019430	superoxide dismutase activity;copper ion binding;removal of superoxide radicals
TRINITY_DN42575_c0_g1_i12	-5.86676	1.60602	6.17025e-07	inorganic phosphate transporter [Methylobacterium sp. J-001]	4350	0	GO:0005315;GO:0006817;GO:0016020;GO:0055085	phosphate transmembrane transporter activity;phosphate ion transport;membrane;transmembrane transport
TRINITY_DN42575_c0_g1_i14	-5.93871	0.293219	6.36777e-06	inorganic phosphate transporter [Methylobacterium sp. J-001]	1727	0	GO:0005315;GO:0006817;GO:0016020;GO:0055085	phosphate transmembrane transporter activity;phosphate ion transport;membrane;transmembrane transport
TRINITY_DN42575_c0_g1_i17	-5.50437	1.69228	3.42131e-07	inorganic phosphate transporter [Methylobacterium brachiatum]	2591	1.6e-158	GO:0005315;GO:0006817;GO:0016020;GO:0055085	phosphate transmembrane transporter activity;phosphate ion transport;membrane;transmembrane transport
TRINITY_DN42567_c0_g1_i1	-6.70658	0.775931	2.03346e-05	creatininase family protein [Methylobacterium brachiatum]	3130	6.8e-146	GO:0016787;GO:0046872	hydrolase activity;metal ion binding
TRINITY_DN42567_c0_g2_i1	-5.28579	1.08303	3.11826e-05	creatininase family protein [Methylobacterium brachiatum]	3766	7e-144	GO:0003919;GO:0005524;GO:0006747;GO:0008531;GO:0009231;GO:0009398;GO:0016310;GO:0016787;GO:0046872	FMN adenylyltransferase activity;ATP binding;FAD biosynthetic process;riboflavin kinase activity;riboflavin biosynthetic process;FMN biosynthetic process;phosphorylation;hydrolase activity;metal ion binding
TRINITY_DN42562_c0_g1_i3	-5.67971	0.168156	0.000104399	DEAD/DEAH box helicase [Methylobacterium brachiatum]	1830	8.1e-108	GO:0003676;GO:0003724;GO:0005524;GO:0016787	nucleic acid binding;RNA helicase activity;ATP binding;hydrolase activity
TRINITY_DN42529_c0_g1_i1	-5.14773	-0.821798	2.29265e-06	---NA---	380
TRINITY_DN42529_c0_g1_i6	-4.48117	0.451547	2.265e-07	---NA---	379
TRINITY_DN42551_c0_g1_i1	-6.24377	2.30957	2.03946e-06	L-dopachrome tautomerase-related protein [Sphingomonas faeni]	5456	0	GO:0016020;GO:0016787	membrane;hydrolase activity
TRINITY_DN42551_c0_g2_i1	-7.31575	4.92597	7.78728e-07	patatin-like phospholipase family protein [Methylobacterium radiotolerans]	31003	0	GO:0007165	signal transduction
TRINITY_DN42538_c1_g1_i1	-5.17725	-0.405586	7.34522e-05	---NA---	674
TRINITY_DN42566_c0_g1_i2	-5.37282	0.878411	2.79588e-07	deubiquitinase DESI2-like [Ostrea edulis]	2274	0.00072
TRINITY_DN42579_c0_g2_i3	-5.12963	0.369049	6.92711e-06	ABC transporter ATP-binding protein [Methylobacterium brachiatum]	2044	0	GO:0005524;GO:0016020;GO:0016887;GO:0055085;GO:0140359	ATP binding;membrane;ATP hydrolysis activity;transmembrane transport;ABC-type transporter activity
TRINITY_DN42579_c2_g1_i2	-7.15802	-0.399949	9.10129e-05	signal recognition particle-docking protein FtsY [Methylobacterium brachiatum]	1603	0	GO:0003924;GO:0005525;GO:0005737;GO:0005886;GO:0006614;GO:0016887;GO:0051301	GTPase activity;GTP binding;cytoplasm;plasma membrane;SRP-dependent cotranslational protein targeting to membrane;ATP hydrolysis activity;cell division
TRINITY_DN42579_c2_g2_i1	-6.51845	0.594095	7.63868e-05	RluA family pseudouridine synthase [Methylobacterium sp.]	2030	8.4e-119	GO:0001522;GO:0003723;GO:0009982;GO:0034470;GO:0140098	pseudouridine synthesis;RNA binding;pseudouridine synthase activity;obsolete ncRNA processing;catalytic activity, acting on RNA
TRINITY_DN42579_c2_g3_i1	-5.99186	2.00093	1.94825e-06	lipopolysaccharide biosynthesis protein [Methylobacterium brachiatum]	5500	0	GO:0005886;GO:0009103	plasma membrane;lipopolysaccharide biosynthetic process
TRINITY_DN42535_c0_g1_i14	-2.98118	2.50704	3.00909e-07	---NA---	1029
TRINITY_DN42515_c5_g1_i1	-5.15312	0.220256	3.54259e-06	---NA---	397
TRINITY_DN42519_c0_g2_i1	-4.72612	0.158889	1.02198e-05	---NA---	3105
TRINITY_DN42519_c0_g4_i1	-7.39756	-0.369876	5.43032e-05	---NA---	909
TRINITY_DN42601_c0_g1_i2	-6.00287	-0.970852	1.37749e-05	---NA---	1272
TRINITY_DN42561_c0_g2_i3	-6.58081	0.787055	4.18861e-05	pseudouridine synthase [Methylobacterium brachiatum]	2254	4.6e-91	GO:0000455;GO:0003723;GO:0120159	enzyme-directed rRNA pseudouridine synthesis;RNA binding;rRNA pseudouridine synthase activity
TRINITY_DN42561_c0_g3_i2	-5.6515	2.41443	2.23292e-07	MULTISPECIES: MFS transporter [unclassified Methylobacterium]	4150	0	GO:0016020;GO:0022857;GO:0055085	membrane;transmembrane transporter activity;transmembrane transport
TRINITY_DN42561_c1_g1_i2	-8.62369	2.38953	6.31345e-05	sigma-70 family RNA polymerase sigma factor [Methylobacterium sp. WL69]	5477	0	GO:0003677;GO:0016787;GO:0016987;GO:2000142	DNA binding;hydrolase activity;sigma factor activity;regulation of DNA-templated transcription initiation
TRINITY_DN42607_c0_g2_i2	-6.08927	-0.00509105	2.80695e-05	phosphoglucosamine mutase [Sphingomonas aurantiaca]	3286	0	GO:0000287;GO:0005975;GO:0008966	magnesium ion binding;carbohydrate metabolic process;phosphoglucosamine mutase activity
TRINITY_DN42607_c0_g2_i7	-6.8035	0.243844	0.000145281	phosphoglucosamine mutase [Methylobacterium brachiatum]	2840	0	GO:0000287;GO:0005975;GO:0008966	magnesium ion binding;carbohydrate metabolic process;phosphoglucosamine mutase activity
TRINITY_DN42607_c1_g1_i2	-5.65743	0.243081	0.000152728	Glutathione S-transferase [Sphingomonas aurantiaca]	1968	1.1e-137	GO:0008757	S-adenosylmethionine-dependent methyltransferase activity
TRINITY_DN42607_c2_g1_i3	-6.01745	0.568372	6.74283e-07	3-phosphoshikimate 1-carboxyvinyltransferase [Sphingomonas faeni]	4766	0	GO:0003866;GO:0005737;GO:0008652;GO:0009073;GO:0009423	3-phosphoshikimate 1-carboxyvinyltransferase activity;cytoplasm;amino acid biosynthetic process;aromatic amino acid family biosynthetic process;chorismate biosynthetic process
TRINITY_DN42607_c2_g1_i8	-6.78354	0.980827	4.25918e-06	autotransporter domain-containing protein [Sphingomonas faeni]	5180	0	GO:0006629;GO:0016298;GO:0019867	lipid metabolic process;lipase activity;outer membrane
TRINITY_DN42541_c0_g1_i8	-2.31611	-0.0530343	9.66593e-05	---NA---	2620
TRINITY_DN42606_c0_g1_i1	-5.76762	-1.26345	4.65572e-07	heme utilization protein [Pseudomonas alcaligenes]	1307	5.9e-20
TRINITY_DN42587_c0_g1_i5	-5.27538	-1.14395	0.000218892	---NA---	1106
TRINITY_DN93360_c0_g2_i2	-6.1338	2.98309	1.38742e-09	---NA---	549
TRINITY_DN93358_c0_g1_i1	-4.9936	-1.20356	9.60848e-05	---NA---	636
TRINITY_DN58964_c0_g1_i2	-5.20369	0.836406	6.03822e-05	TonB-dependent receptor [Methylobacterium brachiatum]	2841	0	GO:0009279	cell outer membrane
TRINITY_DN58964_c0_g2_i1	-5.2995	0.933487	1.20009e-05	TonB-dependent receptor [Methylobacterium brachiatum]	2971	0	GO:0009279	cell outer membrane
TRINITY_DN58964_c0_g2_i4	-6.33685	0.75003	4.57242e-05	MULTISPECIES: TonB-dependent receptor [unclassified Methylobacterium]	2139	0	GO:0009279	cell outer membrane
TRINITY_DN58977_c0_g1_i1	-5.96647	-0.343528	5.7521e-05	bifunctional acetate--CoA ligase family protein/GNAT family N-acetyltransferase [Methylobacterium brachiatum]	1662	0	GO:0005524;GO:0016747;GO:0016874	ATP binding;acyltransferase activity, transferring groups other than amino-acyl groups;ligase activity
TRINITY_DN58977_c0_g1_i2	-8.25576	0.756502	1.99977e-05	GNAT family N-acetyltransferase [Methylobacterium sp.]	1847	0	GO:0005524;GO:0016747;GO:0043758	ATP binding;acyltransferase activity, transferring groups other than amino-acyl groups;acetate-CoA ligase (ADP-forming) activity
TRINITY_DN58945_c0_g1_i3	-7.35635	1.72313	0.000175665	CusA/CzcA family heavy metal efflux RND transporter [Sphingomonas sp.]	6320	0	GO:0008324;GO:0016020;GO:0098655	monoatomic cation transmembrane transporter activity;membrane;monoatomic cation transmembrane transport
TRINITY_DN58945_c1_g4_i4	-4.62284	-1.02064	3.81262e-05	efflux RND transporter periplasmic adaptor subunit [Sphingomonas melonis]	1804	0	GO:0016020;GO:0016491;GO:0022857;GO:0042221;GO:0055085	membrane;oxidoreductase activity;transmembrane transporter activity;response to chemical;transmembrane transport
TRINITY_DN59019_c0_g1_i4	-4.93075	0.477277	6.7449e-07	Hypothetical predicted protein [Mytilus galloprovincialis]	975	1.8e-11
TRINITY_DN59019_c0_g3_i1	-7.10225	-0.313469	7.10695e-06	---NA---	442
TRINITY_DN59019_c2_g1_i1	-5.71469	0.266216	2.4464e-07	Hypothetical predicted protein [Mytilus galloprovincialis]	359	5.9e-09	GO:0005488	binding
TRINITY_DN58970_c0_g1_i1	-5.96324	0.0559831	1.0996e-05	keratin-associated protein 16-1-like [Haliotis rufescens]	300	3.6e-17
TRINITY_DN58961_c0_g1_i2	-3.76154	-0.816794	0.000213238	Chain J, eS8 [Oryctolagus cuniculus]	745	5.7e-156	GO:0000462;GO:0003735;GO:0005654;GO:0005730;GO:0005783;GO:0006412;GO:0016020;GO:0022627;GO:0032040	maturation of SSU-rRNA from tricistronic rRNA transcript (SSU-rRNA, 5.8S rRNA, LSU-rRNA);structural constituent of ribosome;nucleoplasm;nucleolus;endoplasmic reticulum;translation;membrane;cytosolic small ribosomal subunit;small-subunit processome
TRINITY_DN16218_c0_g2_i1	-8.44992	1.48387	6.89159e-06	---NA---	1356
TRINITY_DN16212_c1_g2_i1	-4.68018	0.331264	4.46755e-06	---NA---	1533
TRINITY_DN16212_c3_g1_i4	-5.78035	-0.597586	2.47746e-06	---NA---	760
TRINITY_DN16245_c0_g1_i1	-7.04962	0.358365	1.01547e-05	---NA---	409
TRINITY_DN16202_c0_g1_i1	-6.88959	0.486001	2.26347e-05	---NA---	578
TRINITY_DN16295_c0_g1_i3	-3.18634	2.3657	2.81351e-10	---NA---	719
TRINITY_DN16295_c2_g1_i1	-7.27614	0.591198	1.10664e-05	---NA---	453
TRINITY_DN16295_c3_g1_i1	-7.38383	-0.441659	1.32894e-06	---NA---	454
TRINITY_DN16280_c0_g2_i1	-7.56506	-0.316329	4.86049e-06	---NA---	698
TRINITY_DN16280_c1_g3_i1	-7.22187	-0.562622	5.9121e-05	---NA---	344
TRINITY_DN16224_c0_g1_i1	-5.98847	-0.607306	1.25907e-05	---NA---	981
TRINITY_DN16224_c0_g1_i10	-6.48191	-1.66916	0.000169456	---NA---	1244
TRINITY_DN16231_c3_g1_i1	-6.3816	-1.36104	1.16797e-05	---NA---	300
TRINITY_DN16251_c3_g1_i1	-6.42898	0.536254	4.24456e-06	---NA---	754
TRINITY_DN16271_c0_g1_i1	-2.90403	4.19887	7.22307e-07	---NA---	1643
TRINITY_DN16221_c0_g1_i5	-7.58175	0.923399	6.76564e-07	---NA---	762
TRINITY_DN16278_c0_g1_i12	-6.65536	1.00803	9.20075e-05	diaminopimelate decarboxylase [Methylobacterium brachiatum]	5691	6.8e-131	GO:0008836;GO:0009089;GO:0030170	diaminopimelate decarboxylase activity;lysine biosynthetic process via diaminopimelate;pyridoxal phosphate binding
TRINITY_DN16278_c0_g1_i3	-5.96699	1.02612	0.000171946	hybrid sensor histidine kinase/response regulator [Methylobacterium brachiatum]	2575	1.8e-120	GO:0000155;GO:0000160;GO:0005737;GO:0006935;GO:0016310	phosphorelay sensor kinase activity;phosphorelay signal transduction system;cytoplasm;chemotaxis;phosphorylation
TRINITY_DN16278_c0_g1_i7	-5.77964	2.33979	4.88314e-06	3'(2'),5'-bisphosphate nucleotidase CysQ [Methylobacterium sp.]	5380	7.8e-129
TRINITY_DN16253_c0_g1_i3	-5.55458	-0.465075	1.41775e-05	---NA---	1219
TRINITY_DN16253_c1_g1_i1	-5.9979	-1.30875	5.45999e-05	---NA---	882
TRINITY_DN42684_c1_g3_i4	-6.11184	-1.03207	0.000124611	F-type H+-transporting ATPase subunit b [Sphingomonas rubra]	1660	1e-61	GO:0005886;GO:0015986;GO:0045263;GO:0046933;GO:1902600	plasma membrane;proton motive force-driven ATP synthesis;obsolete proton-transporting ATP synthase complex, coupling factor F(o);proton-transporting ATP synthase activity, rotational mechanism;proton transmembrane transport
TRINITY_DN42684_c1_g4_i1	-5.63713	0.849589	1.23436e-06	MULTISPECIES: ectonucleotide pyrophosphatase/phosphodiesterase [unclassified Sphingomonas]	3105	0
TRINITY_DN42672_c0_g1_i2	-4.96637	-1.30777	8.75132e-06	---NA---	1143
TRINITY_DN84156_c0_g1_i4	-7.52375	-0.0505365	0.00015459	phosphoenolpyruvate carboxylase [Methylobacterium sp.]	1117	0	GO:0006099;GO:0008964;GO:0015977	tricarboxylic acid cycle;phosphoenolpyruvate carboxylase activity;carbon fixation
TRINITY_DN84212_c0_g1_i5	-5.88763	-0.902344	2.45702e-05	---NA---	1338
TRINITY_DN84175_c0_g1_i3	-6.76427	1.41799	1.60461e-06	---NA---	3380
TRINITY_DN84169_c1_g1_i1	-6.33106	-0.722153	3.22072e-05	---NA---	710
TRINITY_DN84179_c0_g3_i2	-5.66632	-1.10846	2.51649e-05	---NA---	501
TRINITY_DN84149_c0_g3_i1	-6.1819	0.424876	1.5783e-05	Maf family nucleotide pyrophosphatase [Methylobacterium brachiatum]	1577	4.6e-95	GO:0005737;GO:0009117;GO:0047429	cytoplasm;nucleotide metabolic process;nucleoside triphosphate diphosphatase activity
TRINITY_DN49858_c0_g2_i4	-8.19077	1.21562	1.3943e-05	---NA---	1144
TRINITY_DN49914_c1_g2_i1	-2.01985	0.305828	0.000133349	---NA---	384
TRINITY_DN49848_c1_g1_i1	-6.87278	-0.522614	3.86487e-06	---NA---	1088
TRINITY_DN49840_c0_g1_i1	-6.61723	0.93979	2.87506e-05	---NA---	862
TRINITY_DN49889_c0_g1_i1	-8.88061	3.58698	6.59321e-08	DDE-type integrase/transposase/recombinase [Campylobacter sp. JMF_03 NE3]	584	4.5e-07
TRINITY_DN49874_c0_g1_i1	-3.41055	-0.265815	2.18835e-05	---NA---	4567
TRINITY_DN49841_c0_g3_i1	-7.34007	-0.490829	1.2986e-05	---NA---	611
TRINITY_DN49904_c1_g1_i1	-5.42919	0.595868	3.35417e-06	---NA---	348
TRINITY_DN16370_c0_g1_i5	-6.04065	-0.785352	8.99256e-05	---NA---	765
TRINITY_DN16370_c0_g5_i1	-6.22107	-0.194525	4.35053e-05	---NA---	566
TRINITY_DN16330_c0_g1_i1	-8.61601	0.737063	8.62594e-06	---NA---	758
TRINITY_DN16330_c0_g1_i2	-7.75829	-0.602434	6.30838e-06	---NA---	663
TRINITY_DN16330_c1_g1_i2	-8.85613	0.947724	8.62423e-07	---NA---	357
TRINITY_DN16333_c0_g2_i1	-2.962	-0.65061	1.95347e-08	---NA---	296
TRINITY_DN16345_c0_g1_i4	-2.14626	-0.114371	3.14849e-05	Hypothetical predicted protein [Mytilus galloprovincialis]	3280	0
TRINITY_DN16345_c0_g1_i5	-2.09289	-0.441357	1.60923e-05	Hypothetical predicted protein [Mytilus galloprovincialis]	1419	3.4e-103
TRINITY_DN16318_c5_g1_i1	-4.8758	-1.12763	2.01599e-05	---NA---	683
TRINITY_DN16376_c0_g1_i1	-5.35091	1.07346	0.000110223	ORF64d [Pinus koraiensis]	257	2.2e-30	GO:0009536	plastid
TRINITY_DN16376_c1_g1_i10	-5.20539	-0.62166	6.448e-06	Conserved protein [Lacticaseibacillus rhamnosus Lc 705]	798	9.3e-44
TRINITY_DN16376_c1_g1_i11	-6.22043	2.56411	1.26197e-07	putative leucine-rich repeat receptor-like protein kinase [Glycine soja]	756	2e-42
TRINITY_DN16342_c1_g1_i1	-6.74096	-0.188472	5.76994e-06	---NA---	995
TRINITY_DN16312_c2_g1_i1	-4.48151	1.42559	2.28168e-09	---NA---	356
TRINITY_DN16307_c0_g3_i1	-5.40898	-0.654377	9.99433e-06	---NA---	945
TRINITY_DN16381_c1_g2_i1	-6.71084	0.0898236	2.5149e-05	---NA---	231
TRINITY_DN16381_c4_g1_i1	-7.49065	0.867833	6.62835e-06	---NA---	366
TRINITY_DN16381_c4_g2_i1	-6.96746	0.621184	1.66612e-08	---NA---	234
TRINITY_DN16393_c0_g1_i4	-6.08481	1.19055	6.08344e-07	---NA---	1735
TRINITY_DN16358_c0_g1_i1	-4.03915	-0.340027	3.71013e-05	Hypothetical predicted protein [Mytilus galloprovincialis]	771	1.5e-26
TRINITY_DN16358_c0_g1_i11	-3.67249	-1.07061	2.76349e-06	Hypothetical predicted protein [Mytilus galloprovincialis]	693	4.1e-31	GO:0003824	catalytic activity
TRINITY_DN16358_c0_g1_i7	-4.22573	-1.0948	8.94588e-05	Hypothetical predicted protein [Mytilus galloprovincialis]	364	6.5e-07
TRINITY_DN16358_c0_g1_i8	-4.37099	0.886501	2.47571e-07	Hypothetical predicted protein [Mytilus galloprovincialis]	537	1.8e-13
TRINITY_DN16358_c1_g1_i3	-3.01269	0.80507	3.26022e-07	Hypothetical predicted protein [Mytilus galloprovincialis]	2175	2.4e-24
TRINITY_DN16358_c3_g1_i6	-5.62044	3.04718	1.07742e-09	unnamed protein product [Mytilus edulis]	1382	5.7e-05
TRINITY_DN33560_c0_g2_i1	-7.35491	0.243142	3.76456e-05	Hypothetical predicted protein [Mytilus galloprovincialis]	317	2.4e-12
TRINITY_DN33572_c0_g1_i1	-6.67643	3.18899	1.08413e-07	alpha/beta fold hydrolase [Sphingomonas aerolata]	11460	0	GO:0016020;GO:0016787	membrane;hydrolase activity
TRINITY_DN33536_c0_g1_i12	-6.61596	-0.53186	4.88243e-05	---NA---	318
TRINITY_DN33561_c0_g1_i11	-3.89258	0.802875	5.22797e-05	---NA---	978
TRINITY_DN33561_c2_g1_i1	-5.95815	-0.504153	2.09102e-05	---NA---	388
TRINITY_DN33561_c12_g1_i1	-7.92028	1.67938	2.1327e-06	---NA---	265
TRINITY_DN33575_c0_g1_i1	-7.73172	-0.0528593	9.54401e-06	---NA---	842
TRINITY_DN33559_c0_g1_i10	-4.38748	-0.444428	5.82663e-07	Hypothetical predicted protein [Mytilus galloprovincialis]	519	1.8e-28
TRINITY_DN33505_c0_g2_i1	-6.43301	0.881007	9.22049e-07	---NA---	2354
TRINITY_DN33584_c0_g3_i1	-6.46196	-1.23211	9.74927e-06	---NA---	964
TRINITY_DN33584_c1_g1_i1	-5.34955	-0.27645	2.9069e-05	---NA---	1022
TRINITY_DN33554_c0_g1_i2	-7.02352	-0.0857132	5.44662e-06	---NA---	980
TRINITY_DN33597_c0_g1_i1	-5.26008	-0.67431	1.71082e-05	---NA---	319
TRINITY_DN33601_c0_g1_i1	-7.88149	0.98928	2.86941e-07	---NA---	754
TRINITY_DN33570_c0_g1_i1	-5.78571	-1.47181	2.3547e-05	---NA---	691
TRINITY_DN33528_c0_g2_i3	-6.49437	-0.156981	6.66324e-05	---NA---	1391
TRINITY_DN33598_c2_g1_i1	-6.35695	0.16891	4.53968e-06	Amyloid beta (A4) precursor-like protein 1 [Mus musculus]	2342	0	GO:0005654;GO:0005794;GO:0005886;GO:0006417;GO:0006897;GO:0006915;GO:0007155;GO:0007409;GO:0008201;GO:0030198;GO:0030900;GO:0031694;GO:0031695;GO:0031696;GO:0042802;GO:0046914;GO:0048471;GO:0071874;GO:0106072;GO:0180011	nucleoplasm;Golgi apparatus;plasma membrane;regulation of translation;endocytosis;apoptotic process;cell adhesion;axonogenesis;heparin binding;extracellular matrix organization;forebrain development;alpha-2A adrenergic receptor binding;alpha-2B adrenergic receptor binding;alpha-2C adrenergic receptor binding;identical protein binding;transition metal ion binding;perinuclear region of cytoplasm;ce…
TRINITY_DN33598_c4_g1_i1	-7.20873	-1.10758	9.98021e-06	---NA---	567
TRINITY_DN50000_c0_g1_i2	-6.47536	0.197768	1.44526e-06	---NA---	1051
TRINITY_DN49954_c0_g1_i2	-6.62269	-0.196644	0.00022074	serine--tRNA ligase [Sphingomonas faeni]	2632	0	GO:0004828;GO:0005524;GO:0005737;GO:0006434;GO:0016260	serine-tRNA ligase activity;ATP binding;cytoplasm;seryl-tRNA aminoacylation;selenocysteine biosynthetic process
TRINITY_DN49954_c0_g2_i1	-5.9905	-0.131616	1.79406e-05	serine--tRNA ligase [Sphingomonas sanguinis]	2534	0	GO:0004828;GO:0005524;GO:0005737;GO:0006434;GO:0016260	serine-tRNA ligase activity;ATP binding;cytoplasm;seryl-tRNA aminoacylation;selenocysteine biosynthetic process
TRINITY_DN49947_c0_g1_i2	-5.74399	2.30991	6.92433e-05	MobF family relaxase [Methylobacterium sp. 092160098-2]	10454	0
TRINITY_DN49961_c0_g3_i1	-5.7713	2.06415	3.56644e-07	helix-turn-helix domain-containing protein [Methylobacterium brachiatum]	6238	0	GO:0003700;GO:0006355;GO:0016740;GO:0043565	DNA-binding transcription factor activity;regulation of DNA-templated transcription;transferase activity;sequence-specific DNA binding
TRINITY_DN49961_c0_g4_i1	-5.86931	2.27266	1.49557e-06	helix-turn-helix domain-containing protein [Methylobacterium brachiatum]	7460	0	GO:0003700;GO:0006355;GO:0016740;GO:0043565	DNA-binding transcription factor activity;regulation of DNA-templated transcription;transferase activity;sequence-specific DNA binding
TRINITY_DN49939_c0_g1_i5	-6.43682	1.78199	8.65832e-07	glycosyltransferase [Sphingomonas faeni]	7378	0	GO:0016757	glycosyltransferase activity
TRINITY_DN49943_c0_g1_i1	-5.84264	-0.205597	0.000165242	FdhF/YdeP family oxidoreductase [Sphingomonas sanguinis]	3350	2.5e-166	GO:0008863;GO:0030151;GO:0043546;GO:0051539	formate dehydrogenase (NAD+) activity;molybdenum ion binding;molybdopterin cofactor binding;4 iron, 4 sulfur cluster binding
TRINITY_DN49943_c0_g1_i2	-6.10872	0.234671	1.0565e-05	FdhF/YdeP family oxidoreductase [Sphingomonas sp. KR1UV-12]	3092	1.3e-167	GO:0008863;GO:0030151;GO:0043546;GO:0051539	formate dehydrogenase (NAD+) activity;molybdenum ion binding;molybdopterin cofactor binding;4 iron, 4 sulfur cluster binding
TRINITY_DN49943_c0_g3_i2	-5.45311	-0.243511	0.000219381	transglutaminase family protein [Sphingomonas faeni]	1613	0	GO:0006508;GO:0008233	proteolysis;peptidase activity
TRINITY_DN49943_c0_g4_i1	-5.81302	0.000442881	1.35154e-05	MULTISPECIES: enoyl-ACP reductase FabI [Sphingomonas]	2287	2.7e-177	GO:0004318;GO:0004319;GO:0006633;GO:0016020	enoyl-[acyl-carrier-protein] reductase (NADH) activity;obsolete enoyl-[acyl-carrier-protein] reductase (NADPH, B-specific) activity;fatty acid biosynthetic process;membrane
TRINITY_DN49943_c4_g1_i2	-6.97746	-0.239405	0.000210988	MULTISPECIES: DnaJ C-terminal domain-containing protein [unclassified Methylobacterium]	1133	2.8e-123	GO:0003677;GO:0006457;GO:0051082	DNA binding;protein folding;unfolded protein binding
TRINITY_DN49972_c1_g1_i2	-5.76057	0.796217	0.000177467	arsenical pump membrane protein [Methylorubrum extorquens]	2971	0	GO:0005886;GO:0015105;GO:0015700;GO:0046685	plasma membrane;arsenite transmembrane transporter activity;arsenite transport;response to arsenic-containing substance
TRINITY_DN49972_c1_g2_i2	-6.18295	-0.582251	4.21043e-05	arsenic transporter [Methylorubrum extorquens]	1379	1.1e-146	GO:0005886;GO:0015105;GO:0015700;GO:0046685	plasma membrane;arsenite transmembrane transporter activity;arsenite transport;response to arsenic-containing substance
TRINITY_DN49972_c1_g3_i2	-7.35993	1.3073	7.95284e-05	arsenic transporter [Methylorubrum extorquens]	2308	0	GO:0005886;GO:0015105;GO:0015700;GO:0046685	plasma membrane;arsenite transmembrane transporter activity;arsenite transport;response to arsenic-containing substance
TRINITY_DN49942_c0_g1_i4	-5.60529	0.774989	3.0722e-06	M1 family metallopeptidase [Sphingomonas faeni]	3009	0	GO:0004177;GO:0006508;GO:0008237;GO:0008270	aminopeptidase activity;proteolysis;metallopeptidase activity;zinc ion binding
TRINITY_DN49958_c0_g1_i3	-5.04941	1.27045	3.33832e-07	FAD-binding oxidoreductase [Rhodococcus fascians]	7965	0
TRINITY_DN49958_c1_g1_i4	-5.41627	0.419228	6.22423e-06	metallophosphoesterase [Rhodococcus fascians]	6276	0	GO:0003993	acid phosphatase activity
TRINITY_DN49958_c1_g2_i1	-5.51589	-0.0909099	4.50386e-06	metallophosphoesterase [Rhodococcus fascians]	3771	0	GO:0003993	acid phosphatase activity
TRINITY_DN49985_c1_g1_i1	-5.83433	1.23072	4.03693e-05	molybdate ABC transporter substrate-binding protein [Methylobacterium brachiatum]	3538	3.4e-178	GO:0005737;GO:0005840;GO:0006338;GO:0008757;GO:0015689;GO:0032259;GO:0042054;GO:0046872	cytoplasm;ribosome;chromatin remodeling;S-adenosylmethionine-dependent methyltransferase activity;molybdate ion transport;methylation;histone methyltransferase activity;metal ion binding
TRINITY_DN49968_c0_g1_i1	-7.41994	-0.96618	4.94129e-05	---NA---	209
TRINITY_DN49968_c0_g3_i1	-5.0332	0.652223	1.63117e-06	---NA---	370
TRINITY_DN49968_c0_g4_i1	-5.4615	1.18745	6.41024e-08	---NA---	241
TRINITY_DN49968_c1_g1_i3	-4.55156	-0.300954	3.73299e-05	---NA---	422
TRINITY_DN49962_c0_g1_i1	-5.7096	2.11529	7.72263e-07	tetratricopeptide repeat protein [Methylobacterium brachiatum]	5761	0	GO:0004016;GO:0004383;GO:0006182;GO:0016020;GO:0035556	adenylate cyclase activity;guanylate cyclase activity;cGMP biosynthetic process;membrane;intracellular signal transduction
TRINITY_DN49962_c0_g2_i2	-6.86772	1.06408	4.06168e-06	diguanylate cyclase [Methylobacterium brachiatum]	3185	5.5e-145	GO:0000160	phosphorelay signal transduction system
TRINITY_DN49962_c0_g5_i1	-5.89074	1.64385	1.33192e-06	diguanylate cyclase [Methylobacterium brachiatum]	4047	6.7e-159	GO:0000160	phosphorelay signal transduction system
TRINITY_DN49941_c0_g1_i11	-5.43467	-1.41854	0.000150484	nitrite/sulfite reductase [Sphingomonas faeni]	1635	0	GO:0016491;GO:0020037;GO:0051536	oxidoreductase activity;heme binding;iron-sulfur cluster binding
TRINITY_DN49941_c1_g1_i4	-5.8971	0.569658	2.00913e-05	YihY/virulence factor BrkB family protein [Sphingomonas sp. CFBP 13728]	2820	0	GO:0016020	membrane
TRINITY_DN50005_c0_g1_i4	-5.61884	1.27689	5.94059e-06	PE-PGRS family protein [Methylobacterium sp. GXF4]	3756	0
TRINITY_DN50005_c1_g1_i1	-6.20504	1.92643	1.50329e-06	family 16 glycosylhydrolase [Methylobacterium brachiatum]	5146	0	GO:0004553;GO:0005886;GO:0005975;GO:0015031	hydrolase activity, hydrolyzing O-glycosyl compounds;plasma membrane;carbohydrate metabolic process;protein transport
TRINITY_DN50005_c2_g1_i3	-6.00174	0.75181	4.75077e-06	type I secretion system permease/ATPase [Methylobacterium brachiatum]	2609	0	GO:0005524;GO:0016020;GO:0016887;GO:0030253;GO:0030256;GO:0140359	ATP binding;membrane;ATP hydrolysis activity;protein secretion by the type I secretion system;type I protein secretion system complex;ABC-type transporter activity
TRINITY_DN50014_c0_g1_i1	-7.05163	-0.030065	2.1083e-05	---NA---	459
TRINITY_DN50014_c0_g1_i3	-7.3834	1.42185	1.33961e-05	---NA---	811
TRINITY_DN49950_c0_g2_i1	-5.21429	-0.558287	3.55699e-05	---NA---	261
TRINITY_DN49940_c0_g1_i9	-5.26545	2.57063	9.69256e-08	stealth conserved region 3 domain-containing protein [Rhodococcus fascians]	17347	0	GO:0000271;GO:0016772	polysaccharide biosynthetic process;transferase activity, transferring phosphorus-containing groups
TRINITY_DN49940_c0_g2_i1	-6.55676	0.581885	1.35012e-05	acyl-CoA dehydrogenase family protein [Sphingomonas faeni]	4997	0	GO:0016627;GO:0050660	oxidoreductase activity, acting on the CH-CH group of donors;flavin adenine dinucleotide binding
TRINITY_DN49993_c0_g1_i2	-5.12066	-0.63364	0.000121622	---NA---	1082
TRINITY_DN49955_c0_g1_i1	-5.38535	2.07489	4.08827e-07	alpha/beta hydrolase [Methylobacterium sp.]	2088	1.8e-85	GO:0055085	transmembrane transport
TRINITY_DN75136_c0_g2_i1	-6.78721	-0.547737	1.12777e-05	Hypothetical predicted protein [Mytilus galloprovincialis]	899	5.2e-25	GO:0006259	DNA metabolic process
TRINITY_DN75158_c0_g1_i1	-6.04332	-0.822724	8.22364e-06	---NA---	475
TRINITY_DN75158_c0_g1_i11	-7.20695	1.00959	1.3532e-05	---NA---	285
TRINITY_DN75158_c0_g1_i3	-7.46621	1.23679	1.02494e-07	---NA---	534
TRINITY_DN75156_c2_g1_i1	-6.30594	-0.692307	1.13958e-05	---NA---	736
TRINITY_DN75192_c4_g1_i1	-5.89167	-0.0617922	8.47355e-07	---NA---	388
TRINITY_DN75222_c0_g1_i1	-7.74394	1.85292	1.24155e-05	---NA---	1122
TRINITY_DN50913_c0_g2_i5	-5.85294	-0.642086	3.91581e-06	putative PurR-regulated permease PerM [Sphingomonas faeni]	1620	0	GO:0016020	membrane
TRINITY_DN50901_c0_g1_i5	-6.31129	1.16452	1.71799e-05	MULTISPECIES: sugar MFS transporter [unclassified Sphingomonas]	3485	0	GO:0005354;GO:0005355;GO:0005886;GO:0015757;GO:1904659	galactose transmembrane transporter activity;obsolete glucose transmembrane transporter activity;plasma membrane;galactose transmembrane transport;D-glucose transmembrane transport
TRINITY_DN50901_c0_g3_i1	-5.72594	-0.111034	2.00577e-06	CoA transferase [Sphingomonas sp. S-NIH.Pt15_0812]	2048	0	GO:0016740	transferase activity
TRINITY_DN50909_c0_g2_i1	-5.80201	0.319496	7.83642e-05	MULTISPECIES: beta-ketoacyl-ACP synthase III [Sphingomonas]	3309	0	GO:0004315;GO:0005737;GO:0006633;GO:0008654;GO:0033818;GO:0043811	3-oxoacyl-[acyl-carrier-protein] synthase activity;cytoplasm;fatty acid biosynthetic process;phospholipid biosynthetic process;beta-ketoacyl-acyl-carrier-protein synthase III activity;phosphate:acyl-[acyl carrier protein] acyltransferase activity
TRINITY_DN50909_c0_g2_i6	-5.91795	1.82177	4.82934e-06	M28 family metallopeptidase [Sphingomonas faeni]	5577	0	GO:0004177;GO:0004180;GO:0006508;GO:0008235	aminopeptidase activity;carboxypeptidase activity;proteolysis;metalloexopeptidase activity
TRINITY_DN50858_c1_g1_i1	-4.88994	-0.237053	0.000126068	---NA---	2408
TRINITY_DN50888_c0_g1_i3	-6.95907	2.90809	7.20232e-06	DEAD/DEAH box helicase family protein [Methylobacterium sp. BTF04]	6823	0	GO:0003677;GO:0004386;GO:0004519;GO:0005524;GO:0006338;GO:0140658	DNA binding;helicase activity;endonuclease activity;ATP binding;chromatin remodeling;ATP-dependent chromatin remodeler activity
TRINITY_DN50888_c0_g2_i1	-5.82271	0.687139	1.14563e-05	glutathione S-transferase N-terminal domain-containing protein [Methylobacterium brachiatum]	2367	2.5e-162	GO:0004364	glutathione transferase activity
TRINITY_DN50888_c0_g3_i6	-6.06076	1.39205	5.51587e-06	MULTISPECIES: hypothetical protein [Methylobacterium]	3948	1.9e-51
TRINITY_DN50851_c0_g2_i2	-6.70438	3.02556	3.56298e-08	nuclear GTPase SLIP-GC-like isoform X1 [Triplophysa dalaica]	2496	9.1e-13
TRINITY_DN50851_c0_g3_i1	-6.94623	3.73816	1.44047e-09	nuclear GTPase SLIP-GC-like isoform X1 [Triplophysa dalaica]	2528	1.8e-12	GO:0003824	catalytic activity
TRINITY_DN50889_c0_g1_i2	-5.5301	1.63874	1.03418e-05	PepSY domain-containing protein [Methylobacterium brachiatum]	4937	0	GO:0016020	membrane
TRINITY_DN50898_c0_g1_i7	-4.64137	-0.755057	2.27683e-05	---NA---	1832
TRINITY_DN50821_c0_g1_i1	-6.69833	0.586269	9.39254e-06	---NA---	397
TRINITY_DN50891_c0_g2_i2	-6.45722	1.00806	9.66144e-06	MULTISPECIES: replicative DNA helicase [Sphingomonas]	4477	0	GO:0003677;GO:0003678;GO:0005524;GO:0006269;GO:0016887;GO:0032508;GO:1990077	DNA binding;DNA helicase activity;ATP binding;DNA replication, synthesis of primer;ATP hydrolysis activity;obsolete DNA duplex unwinding;primosome complex
TRINITY_DN50894_c0_g1_i1	-5.69802	-1.131	0.000198287	MULTISPECIES: ATP-dependent zinc metalloprotease FtsH [Methylobacterium]	795	2.2e-83	GO:0004176;GO:0004222;GO:0005524;GO:0005886;GO:0006508;GO:0008270;GO:0016887;GO:0030163;GO:0051301	ATP-dependent peptidase activity;metalloendopeptidase activity;ATP binding;plasma membrane;proteolysis;zinc ion binding;ATP hydrolysis activity;protein catabolic process;cell division
TRINITY_DN50847_c0_g1_i1	-7.99738	-0.431667	0.000113738	---NA---	383
TRINITY_DN50912_c0_g1_i4	-6.2519	-1.20442	7.18137e-06	helicase-related protein [Sphingomonas faeni]	1466	0	GO:0003724;GO:0016787	RNA helicase activity;hydrolase activity
TRINITY_DN50893_c0_g3_i4	-6.2021	2.54812	1.79844e-07	flagellar hook-associated protein FlgK [Methylobacterium brachiatum]	8333	0	GO:0005198;GO:0005576;GO:0009424;GO:0009425;GO:0044780	structural molecule activity;extracellular region;bacterial-type flagellum hook;bacterial-type flagellum basal body;bacterial-type flagellum assembly
TRINITY_DN50893_c1_g1_i1	-5.86409	0.792582	3.49048e-06	ATP-binding protein [Methylobacterium brachiatum]	2804	0	GO:0000155;GO:0000160;GO:0006355;GO:0016310	phosphorelay sensor kinase activity;phosphorelay signal transduction system;regulation of DNA-templated transcription;phosphorylation
TRINITY_DN50887_c0_g2_i1	-6.81218	-0.153607	1.57285e-05	EamA family transporter [Methylobacterium currus]	1283	2.6e-72	GO:0016020	membrane
TRINITY_DN50887_c0_g3_i1	-5.63886	1.17479	2.01848e-05	glycine--tRNA ligase subunit beta [Methylobacterium brachiatum]	3123	0	GO:0004814;GO:0004820;GO:0005524;GO:0005737;GO:0006420;GO:0006426	arginine-tRNA ligase activity;glycine-tRNA ligase activity;ATP binding;cytoplasm;arginyl-tRNA aminoacylation;glycyl-tRNA aminoacylation
TRINITY_DN50887_c1_g2_i2	-6.37467	-0.0175921	6.79494e-05	glycine--tRNA ligase subunit beta [Sphingomonas sp. Leaf38]	1320	0	GO:0004814;GO:0004820;GO:0005524;GO:0005737;GO:0006420;GO:0006426	arginine-tRNA ligase activity;glycine-tRNA ligase activity;ATP binding;cytoplasm;arginyl-tRNA aminoacylation;glycyl-tRNA aminoacylation
TRINITY_DN92365_c3_g1_i1	-5.06119	-1.01455	2.30719e-06	LINE-1 retrotransposable element ORF1 protein [Gorilla gorilla gorilla]	1208	2.5e-79
TRINITY_DN92397_c0_g1_i3	-5.89557	-1.44423	1.11807e-05	---NA---	332
TRINITY_DN92397_c0_g1_i6	-7.47088	1.82507	4.72366e-06	---NA---	439
TRINITY_DN92397_c1_g1_i2	-6.19698	-1.11652	8.74488e-06	hypothetical protein, partial [Campylobacter sp. JMF_10 EL2]	289	0.00051
TRINITY_DN92397_c2_g1_i1	-6.42136	-1.2747	1.84243e-05	RNase H-like domain-containing protein [Campylobacter sp. CS_ED1]	534	3.3e-07
TRINITY_DN24521_c0_g1_i1	-6.51755	-1.24576	2.4329e-05	---NA---	895
TRINITY_DN24565_c0_g1_i8	-4.24369	-0.682147	1.04299e-05	---NA---	2210
TRINITY_DN24569_c1_g1_i1	-8.03516	0.828553	3.46603e-06	---NA---	1083
TRINITY_DN24569_c3_g2_i2	-7.16995	-1.18221	1.52296e-05	---NA---	263
TRINITY_DN24569_c5_g1_i1	-7.42576	-0.983017	4.91562e-05	---NA---	256
TRINITY_DN24593_c1_g1_i1	-5.32665	-0.568161	6.1095e-05	---NA---	441
TRINITY_DN24536_c2_g1_i1	-7.19818	-1.10469	3.06637e-05	---NA---	270
TRINITY_DN24554_c0_g1_i4	-6.95053	1.49057	7.31841e-06	---NA---	353
TRINITY_DN24552_c0_g1_i1	-5.98518	0.705607	3.08571e-06	---NA---	1166
TRINITY_DN24546_c0_g2_i2	-6.10613	-1.22027	2.8722e-05	---NA---	513
TRINITY_DN24516_c5_g1_i4	-2.29574	4.31905	1.42087e-06	---NA---	562
TRINITY_DN24530_c0_g2_i2	-6.92933	-0.263894	7.87269e-05	---NA---	592
TRINITY_DN24538_c0_g1_i2	-6.23736	-1.13747	1.57934e-05	---NA---	684
TRINITY_DN66054_c0_g1_i7	-7.80865	-0.0669943	1.31124e-05	---NA---	649
TRINITY_DN66076_c0_g1_i2	-7.16889	0.516369	1.47674e-06	---NA---	526
TRINITY_DN66076_c2_g1_i2	-7.16376	-1.11463	8.39564e-06	uncharacterized protein LOC112042031 [Lingula anatina]	453	0.00088
TRINITY_DN66098_c0_g2_i1	-5.29229	1.21522	4.11551e-06	alpha/beta hydrolase [Rhodococcus fascians]	6270	0
TRINITY_DN66098_c1_g2_i1	-5.3072	2.68203	5.83448e-08	bifunctional lysylphosphatidylglycerol synthetase/lysine--tRNA ligase LysX [Rhodococcus fascians]	19890	0	GO:0000287;GO:0003676;GO:0004824;GO:0005524;GO:0005737;GO:0005886;GO:0006430;GO:0006629;GO:0046677;GO:0050071	magnesium ion binding;nucleic acid binding;lysine-tRNA ligase activity;ATP binding;cytoplasm;plasma membrane;lysyl-tRNA aminoacylation;lipid metabolic process;response to antibiotic;phosphatidylglycerol lysyltransferase activity
TRINITY_DN66075_c0_g2_i1	-4.90499	-0.085028	2.33199e-05	---NA---	1437
TRINITY_DN66075_c0_g3_i1	-5.0696	-1.26613	2.16234e-05	---NA---	606
TRINITY_DN66027_c0_g2_i1	-6.81326	-0.591652	4.95649e-06	pogo transposable element with KRAB domain [Trichonephila clavipes]	706	2.7e-45
TRINITY_DN66119_c0_g7_i1	-5.77742	-0.424235	6.85312e-05	phosphoenolpyruvate carboxykinase [Sphingomonas faeni]	2005	0	GO:0004612;GO:0005524;GO:0005737;GO:0006094;GO:0016301;GO:0016310;GO:0046872	phosphoenolpyruvate carboxykinase (ATP) activity;ATP binding;cytoplasm;gluconeogenesis;kinase activity;phosphorylation;metal ion binding
TRINITY_DN66093_c0_g1_i1	-8.55263	0.662199	7.33328e-06	putative proline-rich protein 21-like [Saccoglossus kowalevskii]	668	2e-07
TRINITY_DN41711_c0_g1_i3	-6.86505	-0.0246098	6.4185e-06	---NA---	1141
TRINITY_DN41711_c0_g3_i1	-6.22442	0.0610373	3.85433e-06	---NA---	1688
TRINITY_DN41714_c0_g2_i11	-6.89874	1.4384	0.000215461	efflux RND transporter permease subunit [Methylobacterium sp. WL6]	2787	0	GO:0016020;GO:0022857;GO:0055085	membrane;transmembrane transporter activity;transmembrane transport
TRINITY_DN41714_c1_g2_i1	-6.38215	0.215112	2.3491e-05	efflux RND transporter permease subunit [Methylobacterium brachiatum]	1203	0	GO:0016020;GO:0022857;GO:0055085	membrane;transmembrane transporter activity;transmembrane transport
TRINITY_DN41721_c0_g1_i1	-4.1784	-0.702167	2.12911e-05	hypothetical protein, partial [Klebsiella aerogenes]	651	0.00056
TRINITY_DN41732_c0_g1_i1	-5.57472	0.741441	2.0558e-06	---NA---	1499
TRINITY_DN41752_c1_g1_i1	-5.06623	-0.174515	2.79199e-05	---NA---	501
TRINITY_DN41716_c0_g1_i1	-6.01307	-0.582246	2.28383e-06	---NA---	1245
TRINITY_DN41778_c1_g1_i1	-5.5117	-0.00999004	5.48982e-06	---NA---	1063
TRINITY_DN41778_c1_g3_i2	-5.49032	1.12032	1.63539e-06	---NA---	569
TRINITY_DN41778_c2_g1_i1	-6.64997	-0.221051	5.48885e-05	chromodomain-helicase-DNA-binding protein 4 isoform X9 [Octopus vulgaris]	560	7.5e-05
TRINITY_DN41735_c0_g1_i1	-6.4961	-1.21945	3.80422e-05	---NA---	304
TRINITY_DN41735_c0_g2_i3	-5.84464	0.302124	2.33369e-05	---NA---	483
TRINITY_DN41735_c0_g2_i4	-7.67698	0.462746	6.33051e-06	---NA---	427
TRINITY_DN41735_c0_g2_i5	-7.25521	1.03727	1.7049e-07	---NA---	272
TRINITY_DN92542_c0_g1_i1	-4.5135	1.41179	1.13529e-06	RNase H-like domain-containing protein [Campylobacter sp. CS_ED1]	279	3.4e-19
TRINITY_DN92542_c0_g1_i2	-6.01878	1.32381	4.34364e-08	DDE-type integrase/transposase/recombinase [Campylobacter sp. JMF_03 NE3]	435	1.1e-15
TRINITY_DN92542_c6_g1_i1	-5.80764	-0.253017	4.25958e-05	---NA---	205
TRINITY_DN15478_c0_g1_i1	-6.47891	-0.443671	3.33814e-05	---NA---	974
TRINITY_DN15429_c0_g1_i11	-4.9868	0.630743	3.74901e-06	---NA---	749
TRINITY_DN15429_c0_g3_i1	-5.46097	1.03836	2.17375e-08	---NA---	503
TRINITY_DN15429_c1_g1_i12	-5.5585	-1.22727	1.69758e-05	---NA---	303
TRINITY_DN15429_c1_g1_i2	-5.26374	-1.10761	2.53056e-06	---NA---	262
TRINITY_DN15429_c1_g2_i6	-6.36353	0.209441	2.24128e-07	---NA---	665
TRINITY_DN15498_c0_g1_i14	-3.67378	2.30929	1.27745e-07	---NA---	3392
TRINITY_DN15496_c0_g1_i18	-7.30151	-1.00427	8.42524e-06	---NA---	316
TRINITY_DN15469_c0_g1_i1	-5.14884	-0.444419	4.65302e-05	---NA---	1567
TRINITY_DN15436_c0_g1_i4	-7.89967	0.987252	6.04222e-08	---NA---	328
TRINITY_DN15436_c0_g1_i6	-4.93451	-0.0434364	6.36649e-06	---NA---	412
TRINITY_DN15436_c0_g3_i1	-7.57978	0.0933745	7.41871e-06	---NA---	247
TRINITY_DN15436_c1_g1_i1	-6.04655	-0.618905	1.44794e-05	---NA---	207
TRINITY_DN15436_c2_g1_i1	-7.64405	-0.704591	7.17211e-06	---NA---	267
TRINITY_DN15436_c3_g2_i1	-7.4469	-0.940805	3.14253e-05	---NA---	224
TRINITY_DN15436_c3_g3_i1	-8.3657	0.482304	1.2235e-05	---NA---	370
TRINITY_DN15436_c3_g4_i1	-7.25255	0.359191	4.15584e-07	---NA---	209
TRINITY_DN15436_c4_g1_i1	-6.85178	-0.902965	1.87181e-05	DDE-type integrase/transposase/recombinase [Campylobacter sp. JMF_03 NE3]	503	5.6e-20
TRINITY_DN15436_c4_g4_i1	-3.75736	-0.773831	5.04816e-05	DDE-type integrase/transposase/recombinase [Campylobacter sp. JMF_03 NE3]	354	7.1e-09
TRINITY_DN15465_c0_g1_i1	-5.35732	-1.11016	0.00012178	---NA---	940
TRINITY_DN15454_c0_g2_i2	-4.84789	0.0360752	2.39224e-05	AGAP009139-PA [Anopheles gambiae str. PEST]	1163	8.8e-11
TRINITY_DN15417_c1_g2_i3	-8.17168	-0.203385	1.71303e-06	---NA---	620
TRINITY_DN15417_c1_g3_i2	-6.82338	0.132132	0.000227287	Hypp6079 [Branchiostoma lanceolatum]	990	7.4e-12
TRINITY_DN15428_c0_g2_i5	-4.01279	-0.606932	2.41749e-06	hypothetical protein LSAT2_024917 [Lamellibrachia satsuma]	950	8.4e-32
TRINITY_DN15400_c0_g3_i1	-8.37633	1.249	4.69608e-06	---NA---	864
TRINITY_DN15425_c0_g1_i11	-2.72025	3.1724	3.69961e-16	Chain A, Bone morphogenetic protein 2 [Homo sapiens]	787	1.5e-08	GO:0001541;GO:0001942;GO:0002244;GO:0005125;GO:0005179;GO:0006952;GO:0008083;GO:0008285;GO:0008584;GO:0009725;GO:0010628;GO:0017046;GO:0021773;GO:0030308;GO:0032689;GO:0032924;GO:0035987;GO:0042326;GO:0042476;GO:0042541;GO:0042701;GO:0042802;GO:0043509;GO:0043512;GO:0045578;GO:0045648;GO:0045650;GO:0045944;GO:0046881;GO:0046882;GO:0051247;GO:0060021;GO:0060279;GO:0060391;GO:0061029;GO:0070699;GO:…	ovarian follicle development;hair follicle development;hematopoietic progenitor cell differentiation;cytokine activity;hormone activity;defense response;growth factor activity;negative regulation of cell population proliferation;male gonad development;response to hormone;positive regulation of gene expression;peptide hormone binding;striatal medium spiny neuron differentiation;negative regulation…
TRINITY_DN15425_c0_g1_i6	-3.48151	-0.231176	3.9989e-12	---NA---	289
TRINITY_DN15409_c0_g2_i2	-8.74672	0.365079	3.51903e-06	---NA---	1421
TRINITY_DN6009_c0_g2_i11	-9.04951	3.40577	7.37373e-09	---NA---	396
TRINITY_DN6009_c0_g2_i4	-7.42814	0.315895	2.80371e-05	---NA---	338
TRINITY_DN6009_c0_g2_i6	-9.44792	4.15019	2.38385e-09	---NA---	532
TRINITY_DN6009_c0_g3_i1	-7.81105	1.9282	3.68013e-06	---NA---	335
TRINITY_DN6009_c1_g1_i1	-9.67193	1.27028	7.46697e-06	---NA---	323
TRINITY_DN6009_c2_g1_i3	-7.11312	-0.73009	2.15123e-05	---NA---	470
TRINITY_DN6009_c5_g1_i2	-6.07602	-0.386827	2.33798e-05	---NA---	676
TRINITY_DN6014_c6_g1_i1	-4.6924	0.552911	2.02852e-08	---NA---	889
TRINITY_DN6053_c2_g1_i1	-6.61935	0.682915	1.9783e-06	---NA---	838
TRINITY_DN6086_c1_g1_i27	-7.29252	4.17652	4.74809e-08	DNA-directed RNA polymerase II subunit RPB3 isoform X2 [Geotrypetes seraphini]	459	2.9e-15	GO:0000428;GO:0003899;GO:0006351;GO:0046983	DNA-directed RNA polymerase complex;DNA-directed RNA polymerase activity;DNA-templated transcription;protein dimerization activity
TRINITY_DN6070_c8_g2_i1	-2.3891	0.799615	6.36385e-05	---NA---	280
TRINITY_DN6005_c6_g3_i1	-7.51221	-0.813924	1.0127e-05	---NA---	205
TRINITY_DN6091_c9_g3_i1	-6.22905	-0.622081	8.09975e-06	---NA---	231
TRINITY_DN6066_c2_g1_i6	-7.25445	-0.613477	6.90128e-06	general transcription factor II-I isoform X11 [Loxodonta africana]	334	1.8e-07
TRINITY_DN6030_c5_g1_i1	-6.62801	-1.11882	4.86504e-06	11071_t:CDS:2 [Paraglomus brasilianum]	539	2.1e-17
TRINITY_DN6002_c2_g1_i8	-2.63112	3.84311	8.28516e-08	---NA---	1994
TRINITY_DN6034_c1_g1_i2	-2.63618	1.82164	1.40293e-06	---NA---	363
TRINITY_DN6044_c6_g1_i1	-6.87411	-0.902831	3.34589e-05	---NA---	288
TRINITY_DN6022_c0_g1_i2	-3.41529	0.325917	4.67228e-06	---NA---	418
TRINITY_DN6008_c0_g1_i1	-7.52988	-0.240989	1.11058e-06	---NA---	436
TRINITY_DN6008_c8_g1_i1	-9.29798	0.899455	8.02257e-07	---NA---	204
TRINITY_DN6077_c0_g1_i4	-6.57738	2.84626	1.56963e-07	---NA---	1697
TRINITY_DN6065_c0_g1_i12	-2.8504	3.77145	1.11578e-06	oxysterol-binding protein-related protein 11-like isoform X9 [Mercenaria mercenaria]	3625	0
TRINITY_DN6069_c0_g1_i14	-2.3762	1.94591	1.80928e-06	---NA---	1565
TRINITY_DN6069_c0_g1_i25	-3.76453	0.514663	1.99347e-07	---NA---	537
TRINITY_DN66209_c1_g1_i1	-4.88575	0.232601	2.41648e-05	Aconitate hydratase [Rhodococcus fascians]	4155	0	GO:0003994;GO:0006099;GO:0046872;GO:0047456;GO:0051536	aconitate hydratase activity;tricarboxylic acid cycle;metal ion binding;2-methylisocitrate dehydratase activity;iron-sulfur cluster binding
TRINITY_DN66209_c2_g1_i12	-4.79562	1.5522	7.79091e-06	helicase-associated domain-containing protein [Rhodococcus fascians]	21879	0	GO:0003677;GO:0004386;GO:0005524;GO:0016787	DNA binding;helicase activity;ATP binding;hydrolase activity
TRINITY_DN66179_c0_g1_i1	-6.30384	-1.41337	2.77942e-06	---NA---	794
TRINITY_DN66149_c0_g3_i2	-5.93384	0.628985	0.000136471	type II toxin-antitoxin system ParD family antitoxin [Methylobacterium sp.]	4850	0	GO:0000155;GO:0000160;GO:0016310	phosphorelay sensor kinase activity;phosphorelay signal transduction system;phosphorylation
TRINITY_DN66133_c0_g1_i1	-5.0246	-0.686066	6.35095e-06	---NA---	1382
TRINITY_DN66142_c0_g3_i2	-3.81906	-1.0135	8.0749e-06	---NA---	496
TRINITY_DN41876_c0_g1_i2	-6.40339	-0.861503	2.89942e-05	CusA/CzcA family heavy metal efflux RND transporter [Methylobacterium brachiatum]	988	0	GO:0008324;GO:0016020;GO:0098655	monoatomic cation transmembrane transporter activity;membrane;monoatomic cation transmembrane transport
TRINITY_DN41871_c0_g1_i14	-5.66283	3.86929	4.88886e-05	MULTISPECIES: hypothetical protein [unclassified Methylobacterium]	6624	0
TRINITY_DN41871_c0_g1_i19	-6.2453	-0.115179	6.57398e-05	hydroxyacylglutathione hydrolase [Methylobacterium goesingense]	3181	2.4e-144	GO:0004416;GO:0008757;GO:0019243;GO:0032259;GO:0046872	hydroxyacylglutathione hydrolase activity;S-adenosylmethionine-dependent methyltransferase activity;methylglyoxal catabolic process to D-lactate via S-lactoyl-glutathione;methylation;metal ion binding
TRINITY_DN41871_c0_g2_i1	-5.73585	0.902906	3.72123e-05	PhzF family phenazine biosynthesis protein [Methylobacterium brachiatum]	2495	0	GO:0009058;GO:0016853	biosynthetic process;isomerase activity
TRINITY_DN41871_c2_g1_i1	-7.07339	1.18767	8.77713e-06	2,3-bisphosphoglycerate-dependent phosphoglycerate mutase [Methylobacterium sp. WL12]	2515	2.6e-144	GO:0006096;GO:0046538	glycolytic process;obsolete 2,3-bisphosphoglycerate-dependent phosphoglycerate mutase activity
TRINITY_DN41853_c0_g1_i3	-5.46693	4.11645	1.9159e-07	monovalent cation/H+ antiporter subunit A [Methylobacterium sp. V23]	7023	0	GO:0005886;GO:0006811;GO:0015297;GO:0055085	plasma membrane;monoatomic ion transport;antiporter activity;transmembrane transport
TRINITY_DN41853_c4_g3_i1	-4.63434	-0.89756	8.25798e-05	methyl-accepting chemotaxis protein [Methylobacterium sp. V23]	579	1.4e-55	GO:0004888;GO:0006935;GO:0007165;GO:0016020	transmembrane signaling receptor activity;chemotaxis;signal transduction;membrane
TRINITY_DN41870_c0_g3_i1	-6.2652	1.98805	1.26517e-06	dipeptide ABC transporter ATP-binding protein [Methylobacterium radiotolerans]	5351	0	GO:0005524;GO:0005886;GO:0015833;GO:0016887	ATP binding;plasma membrane;peptide transport;ATP hydrolysis activity
TRINITY_DN41892_c0_g1_i1	-5.64872	1.06064	7.99009e-06	glycoside hydrolase family 15 protein [Methylobacterium brachiatum]	2620	0	GO:0005975;GO:0016787	carbohydrate metabolic process;hydrolase activity
TRINITY_DN41892_c0_g6_i1	-5.97518	2.07379	1.54741e-06	glycoside hydrolase family 15 protein [Methylobacterium brachiatum]	6404	0	GO:0005975;GO:0016787	carbohydrate metabolic process;hydrolase activity
TRINITY_DN41892_c0_g7_i1	-6.91249	0.68673	9.04844e-05	TIGR02302 family protein [Methylobacterium sp. BTF04]	1985	5.8e-123	GO:0016020	membrane
TRINITY_DN41856_c0_g1_i11	-5.8285	1.13991	6.57964e-06	DUF885 domain-containing protein [Sphingomonas sp. PAMC26645]	10533	0
TRINITY_DN41856_c0_g1_i2	-6.47168	2.45704	2.57132e-06	DUF885 domain-containing protein [Sphingomonas sp. PAMC26645]	12446	0
TRINITY_DN41856_c0_g1_i3	-5.52485	0.463836	0.000183158	protein translocase subunit SecD [Sphingomonas faeni]	3697	0	GO:0005886;GO:0006605;GO:0015450;GO:0016757;GO:0016787;GO:0043952;GO:0065002	plasma membrane;protein targeting;protein-transporting ATPase activity;glycosyltransferase activity;hydrolase activity;protein transport by the Sec complex;intracellular protein transmembrane transport
TRINITY_DN41856_c0_g1_i9	-5.87837	2.07393	3.89482e-07	TonB-dependent receptor [Sphingomonas aquatilis]	8156	0	GO:0009279	cell outer membrane
TRINITY_DN41819_c0_g1_i3	-7.39657	-0.45502	1.44983e-06	---NA---	795
TRINITY_DN41863_c0_g3_i1	-5.63178	-0.519199	5.33023e-05	---NA---	389
TRINITY_DN41863_c1_g1_i11	-7.0803	-0.0282526	1.87101e-06	---NA---	939
TRINITY_DN41858_c0_g1_i2	-7.01759	2.3576	3.63896e-06	preprotein translocase subunit SecA [Methylorubrum extorquens]	5535	0	GO:0005524;GO:0005737;GO:0005886;GO:0006605;GO:0017038;GO:0065002	ATP binding;cytoplasm;plasma membrane;protein targeting;protein import;intracellular protein transmembrane transport
TRINITY_DN41858_c0_g1_i4	-6.08256	1.94845	1.92314e-06	preprotein translocase subunit SecA [Methylorubrum extorquens]	6560	0	GO:0005524;GO:0005737;GO:0005886;GO:0006605;GO:0017038;GO:0065002	ATP binding;cytoplasm;plasma membrane;protein targeting;protein import;intracellular protein transmembrane transport
TRINITY_DN41858_c0_g1_i5	-7.33207	4.16904	1.49507e-07	Ig domain-containing protein [Methylorubrum extorquens]	20539	0	GO:0003676;GO:0004386;GO:0005524	nucleic acid binding;helicase activity;ATP binding
TRINITY_DN41858_c0_g3_i1	-7.32547	2.79271	2.02853e-06	preprotein translocase subunit SecA [Methylorubrum extorquens]	8618	0	GO:0005524;GO:0005737;GO:0005886;GO:0006605;GO:0017038;GO:0065002	ATP binding;cytoplasm;plasma membrane;protein targeting;protein import;intracellular protein transmembrane transport
TRINITY_DN41858_c0_g3_i2	-6.5001	1.8102	6.22032e-06	preprotein translocase subunit SecA [Pannonibacter phragmitetus]	7502	0	GO:0005524;GO:0005737;GO:0005886;GO:0006605;GO:0017038;GO:0065002	ATP binding;cytoplasm;plasma membrane;protein targeting;protein import;intracellular protein transmembrane transport
TRINITY_DN41825_c0_g1_i1	-5.62607	-0.673166	1.98993e-05	---NA---	708
TRINITY_DN41865_c0_g1_i5	-5.92118	1.31562	6.39457e-06	CpaF family protein [Sphingomonas faeni]	4898	0
TRINITY_DN41865_c0_g1_i8	-5.65055	-0.672066	2.78466e-06	CpaF family protein [Sphingomonas faeni]	2475	0
TRINITY_DN41893_c0_g1_i1	-8.08444	1.40781	7.74031e-07	---NA---	946
TRINITY_DN83424_c0_g1_i1	-5.56311	1.73974	1.23453e-05	polyprenyl synthetase family protein [Methylobacterium brachiatum]	4088	1.5e-162	GO:0008299;GO:0016740	isoprenoid biosynthetic process;transferase activity
TRINITY_DN83424_c0_g2_i2	-6.06433	1.15481	1.94231e-06	alpha/beta hydrolase [Methylobacterium brachiatum]	3152	0	GO:0016787	hydrolase activity
TRINITY_DN83424_c4_g1_i1	-5.15051	1.15039	1.75504e-05	Crp/Fnr family transcriptional regulator [Methylobacterium brachiatum]	3144	1.2e-116	GO:0003677;GO:0006355;GO:0016301;GO:0016310	DNA binding;regulation of DNA-templated transcription;kinase activity;phosphorylation
TRINITY_DN83438_c1_g1_i2	-5.0501	0.233893	6.88775e-05	transglycosylase domain-containing protein [uncultured Sphingomonas sp.]	2646	0	GO:0005886;GO:0006508;GO:0008658;GO:0008955;GO:0009002;GO:0009252;GO:0046677	plasma membrane;proteolysis;penicillin binding;peptidoglycan glycosyltransferase activity;serine-type D-Ala-D-Ala carboxypeptidase activity;peptidoglycan biosynthetic process;response to antibiotic
TRINITY_DN83438_c1_g1_i6	-5.96608	1.15666	4.91688e-07	transglycosylase domain-containing protein [Sphingomonas faeni]	4380	0	GO:0005886;GO:0006508;GO:0008658;GO:0008955;GO:0009002;GO:0009252;GO:0046677	plasma membrane;proteolysis;penicillin binding;peptidoglycan glycosyltransferase activity;serine-type D-Ala-D-Ala carboxypeptidase activity;peptidoglycan biosynthetic process;response to antibiotic
TRINITY_DN83437_c0_g1_i2	-6.20084	-0.918202	5.25789e-05	---NA---	289
TRINITY_DN83348_c0_g1_i6	-5.39329	-0.067637	4.87431e-05	TonB-dependent receptor [Sphingomonas sanguinis]	3015	0	GO:0009279	cell outer membrane
TRINITY_DN83439_c5_g1_i1	-3.7845	0.330398	2.55703e-05	dynein regulatory complex protein 11-like isoform X2 [Branchiostoma floridae]	269	6.5e-27	GO:0005524;GO:0016887	ATP binding;ATP hydrolysis activity
TRINITY_DN15522_c2_g1_i1	-6.74879	-0.318438	2.34767e-06	RNA-directed DNA polymerase from mobile element jockey [Holothuria leucospilota]	711	9.5e-17
TRINITY_DN15570_c0_g1_i4	-5.48391	5.06058	6.79677e-08	MULTISPECIES: HWE histidine kinase domain-containing protein [unclassified Methylobacterium]	12134	0	GO:0004222;GO:0004673;GO:0005524;GO:0006508;GO:0016310;GO:0046872	metalloendopeptidase activity;protein histidine kinase activity;ATP binding;proteolysis;phosphorylation;metal ion binding
TRINITY_DN15506_c10_g1_i2	-3.23004	0.600766	5.2633e-07	---NA---	336
TRINITY_DN15524_c1_g1_i1	-4.43973	-1.45399	0.000168692	---NA---	947
TRINITY_DN15556_c0_g1_i1	-3.22268	1.09072	3.68269e-06	---NA---	952
TRINITY_DN15556_c0_g2_i1	-4.60197	-0.481647	5.3575e-05	---NA---	383
TRINITY_DN15500_c0_g1_i1	-3.03425	-0.245884	8.51483e-08	---NA---	444
TRINITY_DN15569_c0_g1_i11	-5.92609	2.312	1.73514e-06	MULTISPECIES: crotonyl-CoA carboxylase/reductase [unclassified Methylobacterium]	2924	0	GO:0000166;GO:0043880	nucleotide binding;crotonyl-CoA reductase activity
TRINITY_DN15560_c0_g1_i4	-8.13219	0.254638	1.11896e-05	---NA---	720
TRINITY_DN15560_c0_g2_i1	-5.11479	-1.11527	2.07505e-05	uncharacterized protein LOC110990775 [Acanthaster planci]	302	9.1e-05
TRINITY_DN15539_c0_g1_i5	-4.1579	1.01419	6.35475e-06	putative Senescence-associated protein [Melia azedarach]	714	8.8e-57	GO:0043457	regulation of cellular respiration
TRINITY_DN15539_c1_g2_i1	-3.76355	6.34635	5.7771e-08	hypothetical protein T4B_6133, partial [Trichinella pseudospiralis]	570	9.9e-33
TRINITY_DN15539_c7_g1_i1	-3.18873	1.55186	2.48768e-07	basic proline-rich protein-like protein [Lates japonicus]	342	2.1e-25	GO:0005581;GO:0043457	collagen trimer;regulation of cellular respiration
TRINITY_DN15580_c0_g1_i1	-3.87702	6.14674	2.93889e-09	general transcription factor 3C polypeptide 2 [Acanthopagrus latus]	6007	5.7e-88
TRINITY_DN15535_c3_g1_i1	-6.76673	2.56473	2.08048e-09	---NA---	2447
TRINITY_DN15555_c0_g1_i4	-4.18881	-0.800351	3.35157e-05	---NA---	932
TRINITY_DN15525_c0_g1_i1	-4.87747	-0.985824	2.50291e-05	transposon TX1 uncharacterized 149 kDa protein isoform X1 [Rhinichthys klamathensis goyatoka]	219	2.9e-06
TRINITY_DN99823_c0_g2_i1	-5.86822	-0.560218	7.92605e-05	---NA---	300
TRINITY_DN99863_c0_g2_i6	-6.90059	1.67071	2.57713e-05	exodeoxyribonuclease I [Methylobacterium sp. 092160098-2]	5386	0	GO:0003676;GO:0004180;GO:0004523;GO:0004527;GO:0009252;GO:0016740	nucleic acid binding;carboxypeptidase activity;RNA-DNA hybrid ribonuclease activity;exonuclease activity;peptidoglycan biosynthetic process;transferase activity
TRINITY_DN99819_c0_g1_i1	-5.51353	0.592445	1.99635e-06	SulP family inorganic anion transporter [Sphingobium sp.]	4397	0	GO:0008271;GO:0016020;GO:1902358	secondary active sulfate transmembrane transporter activity;membrane;sulfate transmembrane transport
TRINITY_DN99819_c0_g3_i1	-5.23771	0.513658	2.85029e-05	nitroreductase [Sphingomonas glacialis]	3453	2.9e-125	GO:0000155;GO:0000160;GO:0016020;GO:0016310;GO:0016491	phosphorelay sensor kinase activity;phosphorelay signal transduction system;membrane;phosphorylation;oxidoreductase activity
TRINITY_DN99844_c1_g1_i3	-5.83567	2.05176	1.88206e-06	N-acetyl-gamma-glutamyl-phosphate reductase [Methylobacterium brachiatum]	5534	0	GO:0003942;GO:0005737;GO:0006526;GO:0016740;GO:0046983;GO:0051287;GO:0070401	N-acetyl-gamma-glutamyl-phosphate reductase activity;cytoplasm;L-arginine biosynthetic process;transferase activity;protein dimerization activity;NAD binding;NADP+ binding
TRINITY_DN57030_c0_g3_i7	-5.93594	2.8577	5.48325e-07	chloride channel protein [Methylobacterium brachiatum]	9020	0	GO:0003824;GO:0005247;GO:0016020;GO:0071949;GO:1902476	catalytic activity;voltage-gated chloride channel activity;membrane;FAD binding;chloride transmembrane transport
TRINITY_DN57030_c0_g6_i1	-6.25234	1.81325	1.26584e-06	AMP-binding protein [Methylobacterium brachiatum]	4295	0
TRINITY_DN57030_c4_g2_i1	-5.79372	1.5031	1.92519e-06	carboxyl transferase domain-containing protein [Methylobacterium brachiatum]	3817	0	GO:0016740;GO:0016874	transferase activity;ligase activity
TRINITY_DN57058_c0_g2_i4	-5.8511	-0.5926	3.88981e-05	reverse transcriptase domain-containing protein [Candidatus Thiodiazotropha endolucinida]	622	1.1e-66
TRINITY_DN57023_c1_g3_i2	-6.60122	1.25764	0.000115654	Crp/Fnr family transcriptional regulator [Methylobacterium sp. J-068]	3115	0	GO:0003677;GO:0005737;GO:0006355;GO:0006633;GO:0008659;GO:0009245	DNA binding;cytoplasm;regulation of DNA-templated transcription;fatty acid biosynthetic process;obsolete (3R)-3-hydroxymyristoyl-[acyl-carrier-protein] dehydratase activity;lipid A biosynthetic process
TRINITY_DN57053_c0_g1_i1	-6.26876	-0.0265135	1.81403e-05	---NA---	912
TRINITY_DN57115_c0_g1_i3	-6.40456	1.81969	1.0811e-07	AAA family ATPase [Methylobacterium radiotolerans]	4004	0	GO:0004176;GO:0004252;GO:0005524;GO:0016887;GO:0030163	ATP-dependent peptidase activity;serine-type endopeptidase activity;ATP binding;ATP hydrolysis activity;protein catabolic process
TRINITY_DN57115_c0_g3_i1	-5.98392	2.065	7.6424e-06	glycosyltransferase [Methylobacterium brachiatum]	5800	0	GO:0016740	transferase activity
TRINITY_DN57056_c0_g1_i4	-3.58088	-0.633537	0.000140775	---NA---	835
TRINITY_DN57046_c0_g1_i1	-6.29247	-1.38505	1.32796e-05	---NA---	1009
TRINITY_DN57051_c0_g1_i11	-5.4321	-0.577117	0.000110531	MULTISPECIES: phosphoribosylaminoimidazolesuccinocarboxamide synthase [Methylobacterium]	1055	3.3e-164	GO:0004639;GO:0005524;GO:0006189;GO:0009236	phosphoribosylaminoimidazolesuccinocarboxamide synthase activity;ATP binding;'de novo' IMP biosynthetic process;cobalamin biosynthetic process
TRINITY_DN57051_c0_g1_i20	-5.54156	1.93794	3.00055e-05	MULTISPECIES: phosphoribosylaminoimidazolesuccinocarboxamide synthase [Methylobacterium]	3653	1.9e-167	GO:0004639;GO:0005524;GO:0006189;GO:0009236	phosphoribosylaminoimidazolesuccinocarboxamide synthase activity;ATP binding;'de novo' IMP biosynthetic process;cobalamin biosynthetic process
TRINITY_DN57051_c2_g1_i4	-5.1683	-0.452953	2.37077e-05	PepSY-associated TM helix domain-containing protein [Methylobacterium brachiatum]	1239	1.5e-174	GO:0016020	membrane
TRINITY_DN57091_c0_g1_i1	-3.61332	6.15334	1.1723e-07	---NA---	406
TRINITY_DN57091_c0_g2_i2	-3.57347	7.64633	1.08149e-07	hypothetical protein KUTeg_023984, partial [Tegillarca granosa]	908	1.3e-05
TRINITY_DN57091_c0_g5_i1	-8.29379	2.05211	2.16405e-08	---NA---	1242
TRINITY_DN57091_c0_g5_i2	-3.65967	5.67329	1.07226e-07	---NA---	340
TRINITY_DN57091_c0_g7_i4	-5.06958	3.15868	2.05129e-05	---NA---	2084
TRINITY_DN57048_c0_g1_i4	-5.95916	-0.413891	5.90039e-05	MULTISPECIES: adenosine kinase [unclassified Sphingomonas]	2213	0	GO:0008673;GO:0046835	2-dehydro-3-deoxygluconokinase activity;carbohydrate phosphorylation
TRINITY_DN57048_c1_g1_i1	-6.31548	0.511795	4.63634e-05	SAM-dependent methyltransferase [Methylobacterium goesingense]	1773	1.1e-137	GO:0008757;GO:0032259	S-adenosylmethionine-dependent methyltransferase activity;methylation
TRINITY_DN57048_c1_g2_i1	-6.47427	0.39773	2.57493e-06	ATP synthase subunit beta [Sphingomonas aurantiaca]	2879	0	GO:0008757;GO:0032259	S-adenosylmethionine-dependent methyltransferase activity;methylation
TRINITY_DN57028_c0_g1_i22	-5.46927	-1.07583	1.47868e-05	---NA---	517
TRINITY_DN57057_c4_g1_i1	-7.87655	-0.0858147	0.000106109	strawberry notch family protein [Sphingomonas faeni]	2140	0	GO:0006355;GO:0008757;GO:0032259	regulation of DNA-templated transcription;S-adenosylmethionine-dependent methyltransferase activity;methylation
TRINITY_DN57088_c0_g1_i2	-5.28272	-0.0342809	0.00015362	ketoacyl-ACP synthase III [Methylobacterium brachiatum]	1678	0	GO:0004315;GO:0005737;GO:0006633;GO:0033818	3-oxoacyl-[acyl-carrier-protein] synthase activity;cytoplasm;fatty acid biosynthetic process;beta-ketoacyl-acyl-carrier-protein synthase III activity
TRINITY_DN57088_c0_g2_i9	-5.98023	-0.356204	1.48387e-06	ketoacyl-ACP synthase III [Methylobacterium brachiatum]	1834	0	GO:0004315;GO:0005737;GO:0006633;GO:0033818	3-oxoacyl-[acyl-carrier-protein] synthase activity;cytoplasm;fatty acid biosynthetic process;beta-ketoacyl-acyl-carrier-protein synthase III activity
TRINITY_DN32801_c1_g1_i5	-6.87052	-0.640394	3.95083e-05	---NA---	290
TRINITY_DN32801_c2_g1_i1	-6.93626	0.36446	1.04645e-06	PREDICTED: uncharacterized protein LOC107350859 [Acropora digitifera]	514	1.7e-06
TRINITY_DN32745_c0_g1_i12	-5.98929	-0.260903	3.44912e-06	---NA---	340
TRINITY_DN32745_c0_g1_i5	-6.87698	1.31277	2.44529e-08	hypothetical protein LOTGIDRAFT_141493 [Lottia gigantea]	348	6.1e-05
TRINITY_DN32745_c0_g1_i6	-6.62544	2.03522	6.14901e-08	---NA---	1102
TRINITY_DN32745_c0_g1_i8	-5.50803	0.41172	1.18129e-06	---NA---	509
TRINITY_DN32760_c1_g1_i1	-5.84892	-0.927219	2.7961e-05	---NA---	912
TRINITY_DN32741_c0_g1_i5	-6.53031	0.0837032	0.00019775	potassium-transporting ATPase subunit KdpB [Methylobacterium brachiatum]	2434	0	GO:0000287;GO:0005524;GO:0005886;GO:0008556;GO:0016887;GO:0071805	magnesium ion binding;ATP binding;plasma membrane;P-type potassium transmembrane transporter activity;ATP hydrolysis activity;potassium ion transmembrane transport
TRINITY_DN32741_c1_g1_i5	-5.2339	0.846577	2.03611e-06	DUF4118 domain-containing protein [Cutibacterium acnes]	6087	0
TRINITY_DN32715_c0_g1_i3	-7.34351	1.42419	4.98933e-08	---NA---	1267
TRINITY_DN32744_c0_g3_i1	-6.25185	2.37805	1.85616e-07	M20 family metallopeptidase [Methylobacterium brachiatum]	6224	0	GO:0004180	carboxypeptidase activity
TRINITY_DN32744_c0_g4_i2	-5.72128	0.88872	8.74207e-05	PAS domain-containing protein [Methylobacterium radiotolerans]	2311	4.5e-89	GO:0003677;GO:0006355;GO:0008270	DNA binding;regulation of DNA-templated transcription;zinc ion binding
TRINITY_DN32744_c0_g4_i3	-4.93831	0.116895	5.35735e-05	MucR family transcriptional regulator [Methylobacterium brachiatum]	1913	2e-82	GO:0003677;GO:0006355;GO:0008270	DNA binding;regulation of DNA-templated transcription;zinc ion binding
TRINITY_DN32744_c0_g4_i4	-5.83697	2.49744	1.58889e-06	YncE family protein [Methylobacterium brachiatum]	7267	8.1e-154	GO:0000160;GO:0003677;GO:0006355	phosphorelay signal transduction system;DNA binding;regulation of DNA-templated transcription
TRINITY_DN32744_c0_g5_i1	-7.05184	2.3417	3.06041e-05	FAD-dependent monooxygenase [Methylobacterium sp.]	4509	0	GO:0004497;GO:0071949	monooxygenase activity;FAD binding
TRINITY_DN32744_c1_g1_i1	-7.22324	1.10256	1.67778e-05	transporter [Methylobacterium sp. WL120]	2449	0
TRINITY_DN32744_c1_g2_i1	-7.8715	2.18304	4.72545e-07	peptidase M48 [Methylobacterium sp. Leaf99]	4514	0	GO:0004222;GO:0006508;GO:0016020;GO:0046872	metalloendopeptidase activity;proteolysis;membrane;metal ion binding
TRINITY_DN32746_c0_g1_i1	-5.35374	0.26845	4.0888e-05	tetratricopeptide tpr 2 repeat protein [Methylobacterium sp. GXF4]	1728	4.2e-163
TRINITY_DN32746_c0_g3_i2	-6.96675	5.10774	5.09218e-07	type I secretion system permease/ATPase [Methylobacterium currus]	39025	0	GO:0005524;GO:0006508;GO:0008233;GO:0016020;GO:0016887;GO:0030253;GO:0030256;GO:0140359	ATP binding;proteolysis;peptidase activity;membrane;ATP hydrolysis activity;protein secretion by the type I secretion system;type I protein secretion system complex;ABC-type transporter activity
TRINITY_DN32746_c0_g3_i9	-8.48884	0.0133591	3.7146e-05	SwmB domain-containing protein [Methylobacterium sp. WL9]	1668	0	GO:0005509;GO:0007154;GO:0016020;GO:0016788	calcium ion binding;cell communication;membrane;hydrolase activity, acting on ester bonds
TRINITY_DN32746_c0_g4_i2	-6.52739	2.83421	1.05699e-05	SwmB domain-containing protein [Methylobacterium thuringiense]	7208	0	GO:0005509;GO:0016020;GO:0016788	calcium ion binding;membrane;hydrolase activity, acting on ester bonds
TRINITY_DN32736_c0_g1_i4	-5.60785	4.80736	8.62854e-08	NADP-dependent malic enzyme [Methylobacterium sp.]	10058	0	GO:0004471;GO:0004473;GO:0006108;GO:0008948;GO:0016746;GO:0046872;GO:0051287	malate dehydrogenase (decarboxylating) (NAD+) activity;malate dehydrogenase (decarboxylating) (NADP+) activity;malate metabolic process;oxaloacetate decarboxylase activity;acyltransferase activity;metal ion binding;NAD binding
TRINITY_DN32798_c0_g1_i13	-6.8498	-0.607028	9.83459e-06	---NA---	1226
TRINITY_DN32798_c0_g1_i15	-7.64642	0.81377	4.63003e-05	---NA---	1240
TRINITY_DN32740_c0_g1_i4	-6.09814	0.762445	0.000116931	ABC transporter substrate-binding protein [Methylobacterium brachiatum]	2430	0	GO:0042597	periplasmic space
TRINITY_DN32740_c1_g1_i1	-6.22995	1.83755	2.52578e-06	trifunctional transcriptional regulator/proline dehydrogenase/L-glutamate gamma-semialdehyde dehydrogenase [Methylobacterium brachiatum]	4699	0	GO:0003677;GO:0003700;GO:0003842;GO:0004657;GO:0006355;GO:0006561;GO:0010133	DNA binding;DNA-binding transcription factor activity;1-pyrroline-5-carboxylate dehydrogenase activity;proline dehydrogenase activity;regulation of DNA-templated transcription;proline biosynthetic process;proline catabolic process to glutamate
TRINITY_DN32740_c1_g2_i3	-5.05021	-0.552841	7.29003e-05	trifunctional transcriptional regulator/proline dehydrogenase/L-glutamate gamma-semialdehyde dehydrogenase [Methylobacterium sp. J-001]	1125	0	GO:0003677;GO:0003700;GO:0003842;GO:0004657;GO:0006355;GO:0006561;GO:0010133	DNA binding;DNA-binding transcription factor activity;1-pyrroline-5-carboxylate dehydrogenase activity;proline dehydrogenase activity;regulation of DNA-templated transcription;proline biosynthetic process;proline catabolic process to glutamate
TRINITY_DN32740_c1_g2_i5	-5.46913	3.38087	1.86412e-07	trifunctional transcriptional regulator/proline dehydrogenase/L-glutamate gamma-semialdehyde dehydrogenase [Methylobacterium brachiatum]	5770	0	GO:0006562;GO:0016620	proline catabolic process;oxidoreductase activity, acting on the aldehyde or oxo group of donors, NAD or NADP as acceptor
TRINITY_DN32740_c3_g1_i1	-5.12319	0.0226809	3.00361e-05	L-glutamate gamma-semialdehyde dehydrogenase [uncultured Sphingomonas sp.]	2370	0	GO:0003677;GO:0003700;GO:0003842;GO:0004657;GO:0006355;GO:0006561;GO:0010133	DNA binding;DNA-binding transcription factor activity;1-pyrroline-5-carboxylate dehydrogenase activity;proline dehydrogenase activity;regulation of DNA-templated transcription;proline biosynthetic process;proline catabolic process to glutamate
TRINITY_DN32757_c2_g3_i1	-6.18274	-0.901844	6.63398e-05	---NA---	410
TRINITY_DN32735_c0_g1_i5	-5.50903	2.40723	6.85369e-07	polyamine ABC transporter substrate-binding protein [Methylobacterium sp.]	2989	0	GO:0015846;GO:0019808;GO:0042597	polyamine transport;polyamine binding;periplasmic space
TRINITY_DN32769_c0_g2_i2	-5.46931	-1.07021	6.58223e-05	Protein split ends [Holothuria leucospilota]	491	2e-11
TRINITY_DN32781_c2_g2_i1	-4.7787	-0.363702	2.33281e-06	---NA---	898
TRINITY_DN32742_c0_g1_i7	-5.33995	2.39997	1.76189e-06	acetylornithine deacetylase [Methylobacterium goesingense]	3536	0	GO:0005737;GO:0006526;GO:0008777	cytoplasm;L-arginine biosynthetic process;acetylornithine deacetylase activity
TRINITY_DN32742_c0_g1_i8	-6.59186	0.869959	8.9803e-07	acetylornithine deacetylase [Methylobacterium brachiatum]	2728	0	GO:0005737;GO:0006526;GO:0008777	cytoplasm;L-arginine biosynthetic process;acetylornithine deacetylase activity
TRINITY_DN858_c1_g1_i4	-3.85921	1.33724	8.88891e-07	---NA---	451
TRINITY_DN891_c12_g1_i11	-2.85893	-0.645118	2.37486e-05	---NA---	360
TRINITY_DN891_c103_g2_i1	-2.91386	-0.988388	1.15621e-05	---NA---	286
TRINITY_DN891_c103_g2_i5	-2.15202	-0.712006	0.000139408	---NA---	578
TRINITY_DN891_c118_g1_i1	-6.52471	0.504125	5.66205e-07	---NA---	231
TRINITY_DN823_c0_g3_i1	-3.00314	5.68124	4.01346e-08	MYPT1-like protein [Mya arenaria]	2641	5.3e-37
TRINITY_DN856_c5_g1_i1	-3.62817	2.89843	1.08748e-07	---NA---	582
TRINITY_DN865_c10_g1_i1	-7.91006	0.0872526	1.19433e-05	Serine-protein kinase ATM [Lamellibrachia satsuma]	471	1.1e-14
TRINITY_DN865_c18_g1_i1	-7.3704	-1.00483	1.41502e-05	---NA---	226
TRINITY_DN865_c24_g1_i1	-5.99531	-1.08422	0.000185223	---NA---	225
TRINITY_DN834_c2_g6_i1	-4.3603	-1.11492	2.98006e-05	---NA---	284
TRINITY_DN834_c7_g2_i1	-7.16035	0.437002	6.39136e-06	---NA---	397
TRINITY_DN861_c0_g1_i3	-6.92064	1.28951	1.99053e-05	Craniofacial development protein 2 [Lamellibrachia satsuma]	1470	2.9e-23
TRINITY_DN840_c3_g1_i2	-4.65272	-0.176544	8.77005e-06	---NA---	293
TRINITY_DN840_c7_g1_i1	-2.63833	7.55103	5.2138e-07	60S acidic ribosomal protein P2-like [Biomphalaria glabrata]	303	1.9e-06
TRINITY_DN895_c0_g2_i1	-8.39221	0.852776	5.3718e-05	---NA---	335
TRINITY_DN895_c0_g4_i1	-7.75511	-0.640957	3.16926e-05	---NA---	261
TRINITY_DN895_c2_g2_i2	-8.34289	0.44666	3.75654e-06	---NA---	293
TRINITY_DN895_c5_g1_i2	-7.09408	0.34688	1.05067e-05	---NA---	345
TRINITY_DN895_c5_g1_i3	-9.26305	1.38978	2.68739e-08	---NA---	491
TRINITY_DN895_c5_g1_i5	-7.29497	-1.0091	1.6788e-06	---NA---	370
TRINITY_DN895_c5_g1_i8	-8.42908	0.629293	2.60381e-05	RNase H-like domain-containing protein [Campylobacter sp. CN_NE4]	536	0.00031
TRINITY_DN895_c6_g4_i1	-5.60618	-0.533798	3.10819e-07	---NA---	645
TRINITY_DN895_c12_g1_i1	-6.74901	0.448391	3.86719e-06	---NA---	314
TRINITY_DN802_c0_g1_i26	-4.83747	4.81214	4.09719e-07	pleckstrin homology-like domain family B member 2 isoform X4 [Dreissena polymorpha]	3429	2.9e-39
TRINITY_DN832_c1_g1_i1	-2.35015	3.29111	1.05246e-06	---NA---	775
TRINITY_DN831_c0_g1_i15	-2.3506	2.34926	6.71604e-05	---NA---	561
TRINITY_DN830_c4_g2_i1	-6.71789	-0.173278	1.08502e-06	---NA---	750
TRINITY_DN829_c5_g1_i6	-7.10009	1.96395	2.94831e-07	piggyBac transposable element-derived protein 4-like [Crassostrea angulata]	1212	4.6e-10
TRINITY_DN850_c0_g1_i6	-6.89344	2.93641	2.13945e-07	---NA---	1351
TRINITY_DN885_c3_g1_i1	-2.23528	1.05277	4.63101e-07	gastrula zinc finger protein XlCGF57.1-like [Ahaetulla prasina]	746	3.2e-19
TRINITY_DN883_c6_g1_i1	-6.9052	0.626191	3.47858e-06	---NA---	569
TRINITY_DN892_c0_g1_i3	-4.24352	2.93134	4.20962e-06	---NA---	2227
TRINITY_DN828_c15_g1_i1	-6.35803	-1.00691	5.13191e-05	---NA---	340
TRINITY_DN817_c0_g1_i1	-2.68076	-0.332196	9.76128e-06	hypothetical protein [Candidatus Thiodiazotropha sp. (ex Lucinoma kastoroae)]	1445	1e-69	GO:0005488	binding
TRINITY_DN853_c21_g1_i1	-2.69641	2.31773	5.08575e-07	---NA---	512
TRINITY_DN853_c21_g1_i2	-2.77247	4.28637	1.30408e-07	---NA---	507
TRINITY_DN853_c26_g2_i6	-7.43625	-0.392001	9.53749e-07	---NA---	246
TRINITY_DN826_c1_g2_i1	-7.1035	0.808422	3.53197e-05	---NA---	628
TRINITY_DN826_c1_g3_i1	-6.60441	-0.186438	1.60073e-05	---NA---	567
TRINITY_DN897_c0_g1_i1	-2.56093	-0.592524	1.67303e-05	---NA---	436
TRINITY_DN897_c7_g2_i1	-6.24213	-0.359039	1.2604e-06	---NA---	252
TRINITY_DN873_c0_g1_i1	-5.25592	5.14287	1.37629e-10	---NA---	1783
TRINITY_DN818_c25_g1_i2	-8.30713	-0.0721656	3.73165e-06	---NA---	464
TRINITY_DN5186_c1_g1_i4	-2.0826	0.650602	9.42657e-05	---NA---	4145
TRINITY_DN5114_c0_g1_i1	-2.32343	1.91691	6.98629e-06	---NA---	329
TRINITY_DN5114_c0_g1_i2	-2.59634	0.945473	2.57426e-05	---NA---	349
TRINITY_DN5180_c0_g1_i3	-2.68171	2.55628	4.68141e-06	---NA---	1152
TRINITY_DN5192_c0_g1_i3	-8.3137	4.48147	2.96447e-08	---NA---	1472
TRINITY_DN5162_c0_g3_i1	-5.44419	2.29528	7.35877e-09	---NA---	871
TRINITY_DN5131_c0_g1_i16	-6.00582	0.569463	1.32366e-06	---NA---	494
TRINITY_DN5131_c0_g1_i23	-5.04312	-0.894215	5.58271e-05	---NA---	437
TRINITY_DN5131_c0_g1_i24	-4.78495	0.785427	8.91152e-08	---NA---	513
TRINITY_DN5131_c0_g1_i4	-4.41838	-0.404994	1.18157e-06	---NA---	564
TRINITY_DN5144_c0_g1_i1	-2.2513	1.0465	6.17808e-06	phytanoyl-CoA dioxygenase domain-containing protein 1-like [Mizuhopecten yessoensis]	1143	3e-12
TRINITY_DN5175_c0_g1_i1	-3.80326	3.84932	7.45602e-08	---NA---	656
TRINITY_DN5185_c0_g1_i6	-2.28461	3.02445	6.76986e-06	---NA---	6606
TRINITY_DN5194_c1_g1_i6	-2.8574	4.58978	1.1266e-07	harmonin-like isoform X2 [Mercenaria mercenaria]	1366	4.4e-125
TRINITY_DN5194_c7_g1_i1	-4.97382	1.78933	4.78438e-09	---NA---	264
TRINITY_DN5119_c3_g1_i34	-7.21025	1.37878	1.70591e-05	---NA---	275
TRINITY_DN5170_c0_g3_i5	-4.24129	-0.920665	2.62919e-05	GIY-YIG nuclease family protein [Candidatus Thiodiazotropha taylori]	375	9.1e-19
TRINITY_DN5170_c30_g1_i1	-6.28731	-0.345101	1.08797e-06	---NA---	306
TRINITY_DN5169_c0_g1_i18	-5.91788	0.0264458	9.81949e-07	---NA---	314
TRINITY_DN5171_c0_g2_i2	-3.18445	0.660387	1.19926e-06	---NA---	599
TRINITY_DN5140_c0_g1_i2	-5.4195	0.486529	3.61691e-07	---NA---	357
TRINITY_DN5109_c0_g1_i1	-2.34533	0.771798	6.66157e-05	---NA---	421
TRINITY_DN5161_c10_g1_i1	-2.06697	4.58314	3.6413e-06	mediator of RNA polymerase II transcription subunit 19-like [Haliotis rubra]	1085	3.9e-77	GO:0003712;GO:0006357;GO:0016592	transcription coregulator activity;regulation of transcription by RNA polymerase II;mediator complex
TRINITY_DN5151_c0_g1_i2	-6.92107	-0.906092	5.70249e-06	---NA---	562
TRINITY_DN91643_c0_g1_i6	-7.37762	0.892986	1.1751e-05	PAS domain S-box protein [Methylobacterium radiotolerans]	3675	0	GO:0004673;GO:0005524;GO:0006355;GO:0016310	protein histidine kinase activity;ATP binding;regulation of DNA-templated transcription;phosphorylation
TRINITY_DN91635_c0_g1_i9	-6.0037	4.01942	5.93568e-07	polysaccharide biosynthesis tyrosine autokinase [Methylobacterium brachiatum]	19728	0	GO:0005524;GO:0005886;GO:0009103;GO:0016301;GO:0016310	ATP binding;plasma membrane;lipopolysaccharide biosynthetic process;kinase activity;phosphorylation
TRINITY_DN91563_c0_g2_i1	-7.65683	0.559826	2.14296e-05	---NA---	819
TRINITY_DN48069_c0_g2_i2	-7.40632	1.54551	3.9476e-07	---NA---	372
TRINITY_DN48088_c0_g1_i9	-5.95754	3.41829	8.99764e-08	O-acetylhomoserine aminocarboxypropyltransferase [Methylobacterium sp. Leaf125]	5275	0	GO:0003961;GO:0019346;GO:0030170;GO:0071266	O-acetylhomoserine aminocarboxypropyltransferase activity;transsulfuration;pyridoxal phosphate binding;'de novo' L-methionine biosynthetic process
TRINITY_DN48088_c1_g2_i2	-5.23957	0.965996	9.10956e-06	glucuronate isomerase [Sphingomonas carotinifaciens]	6026	0	GO:0006064;GO:0008880	glucuronate catabolic process;glucuronate isomerase activity
TRINITY_DN48104_c0_g1_i1	-6.16367	-1.1708	7.55354e-05	---NA---	804
TRINITY_DN48041_c0_g2_i1	-3.93567	-0.350001	2.375e-07	reverse transcriptase domain-containing protein [Candidatus Thiodiazotropha endolucinida]	3128	3.2e-91	GO:0004518;GO:0009987;GO:0140640	nuclease activity;cellular process;catalytic activity, acting on a nucleic acid
TRINITY_DN48041_c0_g2_i2	-5.20906	0.441231	7.036e-07	ribonuclease H family protein [Solemya velum gill symbiont]	1814	2.2e-24
TRINITY_DN48029_c1_g2_i1	-6.98371	-0.458184	2.70278e-05	---NA---	450
TRINITY_DN48029_c1_g3_i1	-6.06512	-1.58653	3.38853e-05	---NA---	596
TRINITY_DN48070_c0_g1_i1	-3.72909	0.095126	5.62801e-06	Craniofacial development protein 2 [Lamellibrachia satsuma]	690	7e-51
TRINITY_DN48036_c3_g1_i1	-2.40026	1.58821	5.30267e-06	---NA---	1562
TRINITY_DN48017_c0_g1_i3	-6.18251	1.64554	2.77188e-07	HlyD family secretion protein [Methylobacterium sp.]	2890	0	GO:0016020	membrane
TRINITY_DN48071_c0_g2_i2	-6.27835	0.481102	6.95097e-06	MULTISPECIES: amino acid ABC transporter substrate-binding protein [Methylobacterium]	1850	7.4e-168
TRINITY_DN48071_c1_g1_i2	-6.14027	1.79777	6.41596e-07	phosphonate ABC transporter substrate-binding protein [Methylobacterium brachiatum]	4576	0	GO:0005524;GO:0015416;GO:0015716;GO:0016887;GO:0043190;GO:0055085	ATP binding;ABC-type phosphonate transporter activity;organic phosphonate transport;ATP hydrolysis activity;ATP-binding cassette (ABC) transporter complex;transmembrane transport
TRINITY_DN48071_c1_g2_i1	-5.31563	-0.414414	0.000117772	phosphonate ABC transporter substrate-binding protein [Methylobacterium brachiatum]	1532	9.5e-162	GO:0015716;GO:0043190;GO:0055085	organic phosphonate transport;ATP-binding cassette (ABC) transporter complex;transmembrane transport
TRINITY_DN48071_c3_g1_i1	-7.27928	-0.636259	2.31519e-05	Glutamate/aspartate import solute-binding protein [Methylobacterium bullatum]	797	5.5e-42
TRINITY_DN23779_c0_g2_i16	-4.74318	-1.24304	0.000157659	---NA---	313
TRINITY_DN23779_c0_g2_i4	-2.65006	3.63921	4.15389e-07	---NA---	1872
TRINITY_DN23727_c0_g1_i3	-2.23695	6.61086	1.43847e-06	trichoplein keratin filament-binding protein-like [Mytilus californianus]	2294	5.4e-129	GO:0005882	intermediate filament
TRINITY_DN23730_c1_g1_i2	-5.12551	-1.5258	8.9685e-05	---NA---	669
TRINITY_DN23773_c0_g1_i3	-6.63905	-1.1248	2.69349e-05	Protein split ends [Holothuria leucospilota]	527	1.8e-11
TRINITY_DN23708_c0_g1_i10	-2.46048	0.395869	3.92779e-05	---NA---	881
TRINITY_DN23708_c0_g1_i8	-2.27241	3.02555	4.79021e-07	---NA---	1410
TRINITY_DN23738_c0_g2_i2	-6.33945	3.88168	6.19995e-07	VOC family protein [Sphingomonas sanguinis]	4289	1.5e-80	GO:0016829;GO:0051213	lyase activity;dioxygenase activity
TRINITY_DN23738_c0_g3_i3	-7.3529	2.16638	5.4234e-05	RepB family plasmid replication initiator protein [Oxalobacteraceae bacterium]	2358	0	GO:0003887;GO:0006270;GO:0071897	DNA-directed DNA polymerase activity;DNA replication initiation;DNA biosynthetic process
TRINITY_DN23738_c0_g4_i1	-6.03547	2.36583	8.14759e-08	TolC family protein [Sphingomonas solaris]	5922	0	GO:0015562;GO:0016020;GO:0042221;GO:0055085	efflux transmembrane transporter activity;membrane;response to chemical;transmembrane transport
TRINITY_DN23756_c0_g1_i4	-4.61781	-1.13209	0.000209071	---NA---	850
TRINITY_DN23753_c0_g1_i1	-8.09368	1.74836	1.12579e-06	---NA---	1289
TRINITY_DN23747_c0_g1_i1	-6.0615	-0.576155	0.000215883	---NA---	593
TRINITY_DN23747_c0_g2_i1	-8.88058	2.38218	5.35981e-08	---NA---	725
TRINITY_DN23747_c1_g2_i3	-5.47498	-0.796811	0.000197306	RNase H-like domain-containing protein [Campylobacter sp. CS_ED1]	392	5.7e-12	GO:0005488;GO:0006259	binding;DNA metabolic process
TRINITY_DN23789_c0_g1_i5	-5.95915	-1.25488	2.95392e-05	---NA---	1282
TRINITY_DN23789_c0_g1_i6	-6.9914	0.337458	0.00017038	---NA---	692
TRINITY_DN23768_c0_g1_i3	-2.96054	0.12067	1.54406e-05	uncharacterized protein LOC123556893 isoform X1 [Mercenaria mercenaria]	2677	1.2e-19
TRINITY_DN23754_c1_g1_i1	-6.60128	-0.922908	7.62876e-05	---NA---	361
TRINITY_DN23712_c0_g1_i2	-5.85536	-0.0679897	3.44198e-07	---NA---	751
TRINITY_DN65325_c0_g1_i1	-4.29817	0.795591	1.13994e-05	---NA---	412
TRINITY_DN65312_c0_g1_i3	-8.30617	1.87337	2.48939e-06	ribosome-binding protein 1-like [Procambarus clarkii]	302	1.3e-14
TRINITY_DN65312_c0_g1_i6	-6.06384	-0.234244	6.74472e-07	---NA---	619
TRINITY_DN41000_c0_g2_i1	-2.66791	1.39377	1.47199e-06	---NA---	308
TRINITY_DN40999_c2_g1_i1	-5.49725	-0.450821	1.66545e-06	---NA---	1284
TRINITY_DN40977_c1_g1_i1	-2.44276	-0.576599	2.68946e-06	---NA---	283
TRINITY_DN40993_c0_g1_i1	-7.1183	1.67119	5.37422e-07	TolC family protein [Sphingomonas solaris]	4071	0	GO:0000155;GO:0000160;GO:0015562;GO:0016310;GO:0055085	phosphorelay sensor kinase activity;phosphorelay signal transduction system;efflux transmembrane transporter activity;phosphorylation;transmembrane transport
TRINITY_DN40993_c0_g2_i3	-7.23492	1.949	2.26368e-05	VOC family protein [Sphingomonas sanguinis]	2369	2.4e-83	GO:0016829;GO:0051213	lyase activity;dioxygenase activity
TRINITY_DN41002_c0_g1_i11	-6.58385	0.0268335	2.92909e-06	MULTISPECIES: acetolactate synthase 3 large subunit [unclassified Sphingomonas]	2854	0	GO:0000287;GO:0003984;GO:0008652;GO:0009097;GO:0009099;GO:0030976;GO:0050660	magnesium ion binding;acetolactate synthase activity;amino acid biosynthetic process;isoleucine biosynthetic process;L-valine biosynthetic process;thiamine pyrophosphate binding;flavin adenine dinucleotide binding
TRINITY_DN40919_c5_g1_i1	-3.0905	-0.980729	3.22507e-06	---NA---	283
TRINITY_DN40960_c0_g1_i2	-5.65239	-0.891446	9.5996e-05	---NA---	967
TRINITY_DN40987_c0_g1_i4	-6.09918	2.59871	5.75764e-06	phosphomannomutase/phosphoglucomutase [Methylobacterium brachiatum]	6313	0	GO:0004614;GO:0004615;GO:0005975;GO:0046872	phosphoglucomutase activity;phosphomannomutase activity;carbohydrate metabolic process;metal ion binding
TRINITY_DN40987_c0_g2_i1	-5.99997	0.584415	3.73448e-05	Flp pilus assembly protein CpaB [Methylobacterium brachiatum]	2107	3.4e-143
TRINITY_DN40987_c1_g2_i1	-6.7856	0.0312341	2.98447e-06	type II and III secretion system protein family protein [Methylobacterium brachiatum]	1862	0	GO:0009306	protein secretion
TRINITY_DN40988_c0_g2_i1	-6.04935	1.61262	1.68497e-06	acyl-CoA dehydrogenase family protein [Methylobacterium brachiatum]	4150	0	GO:0003995;GO:0050660	acyl-CoA dehydrogenase activity;flavin adenine dinucleotide binding
TRINITY_DN40988_c0_g5_i1	-6.38336	-0.162172	2.86284e-05	MULTISPECIES: organic hydroperoxide resistance protein [Sphingomonas]	1717	1.4e-86	GO:0003700;GO:0006355;GO:0006979	DNA-binding transcription factor activity;regulation of DNA-templated transcription;response to oxidative stress
TRINITY_DN40988_c1_g2_i4	-5.86073	1.77506	2.65497e-06	dihydroxy-acid dehydratase [Methylobacterium brachiatum]	4599	0	GO:0000287;GO:0004160;GO:0008652;GO:0009097;GO:0009099;GO:0051537	magnesium ion binding;dihydroxy-acid dehydratase activity;amino acid biosynthetic process;isoleucine biosynthetic process;L-valine biosynthetic process;2 iron, 2 sulfur cluster binding
TRINITY_DN40981_c0_g1_i4	-6.13364	0.677963	4.15863e-06	DNA polymerase I [Sphingomonas aerolata]	3163	0	GO:0003677;GO:0003887;GO:0006261;GO:0006281;GO:0008408;GO:0071897	DNA binding;DNA-directed DNA polymerase activity;DNA-templated DNA replication;DNA repair;3'-5' exonuclease activity;DNA biosynthetic process
TRINITY_DN40983_c0_g2_i3	-6.33555	1.26173	5.23761e-06	methionine--tRNA ligase [Sphingomonas faeni]	6195	0	GO:0004825;GO:0005524;GO:0005737;GO:0006431	methionine-tRNA ligase activity;ATP binding;cytoplasm;methionyl-tRNA aminoacylation
TRINITY_DN40983_c0_g4_i1	-5.97497	1.40567	8.92364e-06	PLP-dependent transferase [Methylobacterium brachiatum]	4323	0	GO:0003961;GO:0016020;GO:0019346;GO:0030170;GO:0042626;GO:0055085;GO:0071266	O-acetylhomoserine aminocarboxypropyltransferase activity;membrane;transsulfuration;pyridoxal phosphate binding;ATPase-coupled transmembrane transporter activity;transmembrane transport;'de novo' L-methionine biosynthetic process
TRINITY_DN40986_c0_g1_i1	-7.16326	-0.112673	4.00777e-05	ATP-binding protein [Methylorubrum extorquens]	2958	1.8e-137
TRINITY_DN40986_c0_g1_i3	-6.82277	3.16254	9.61841e-06	ATP-binding protein [Methylorubrum extorquens]	21867	0	GO:0004386	helicase activity
TRINITY_DN40986_c0_g1_i6	-7.1008	3.88207	0.000141639	ATP-binding protein [Methylorubrum extorquens]	21910	0	GO:0004386	helicase activity
TRINITY_DN40986_c0_g2_i1	-7.14001	1.91266	1.27575e-06	Ig domain-containing protein [Burkholderia ubonensis]	8256	0
TRINITY_DN40986_c0_g2_i2	-7.56752	3.26024	1.80449e-05	Ig domain-containing protein [Burkholderia ubonensis]	16496	0
TRINITY_DN40986_c0_g2_i5	-6.61469	3.20376	8.14961e-05	Ig domain-containing protein [Burkholderia ubonensis]	16614	0
TRINITY_DN40982_c0_g1_i1	-7.26615	2.53594	2.16875e-06	molybdopterin-dependent oxidoreductase [Methylobacterium sp.]	6238	0	GO:0008482;GO:0030151;GO:0043546	sulfite oxidase activity;molybdenum ion binding;molybdopterin cofactor binding
TRINITY_DN40982_c1_g1_i12	-5.5198	3.44975	3.54696e-09	ferrochelatase [Cutibacterium acnes]	36185	0	GO:0004325;GO:0005737;GO:0006783;GO:0016491;GO:0020037;GO:0046872	ferrochelatase activity;cytoplasm;heme biosynthetic process;oxidoreductase activity;heme binding;metal ion binding
TRINITY_DN40990_c0_g1_i4	-5.68951	1.31789	1.76027e-05	arginine--tRNA ligase [Sphingomonas faeni]	7103	0	GO:0004814;GO:0005524;GO:0005737;GO:0006420	arginine-tRNA ligase activity;ATP binding;cytoplasm;arginyl-tRNA aminoacylation
TRINITY_DN40974_c0_g1_i1	-6.51814	-0.264448	3.01213e-05	---NA---	954
TRINITY_DN41007_c0_g1_i13	-5.52751	1.5575	4.64715e-05	DNA cytosine methyltransferase [Brucella intermedia]	5430	2.2e-120	GO:0016740	transferase activity
TRINITY_DN41007_c0_g1_i14	-6.21907	2.81371	8.70619e-07	ERF family protein [Methylobacterium sp. OT2]	13673	1.4e-132	GO:0004527	exonuclease activity
TRINITY_DN91755_c1_g2_i2	-5.26319	-1.51683	2.13921e-05	DsbA family oxidoreductase [Deinococcus terrestris]	3036	6.1e-89	GO:0006979;GO:0016853;GO:0030091;GO:0033743	response to oxidative stress;isomerase activity;protein repair;peptide-methionine (R)-S-oxide reductase activity
TRINITY_DN91754_c0_g3_i1	-6.09362	-0.2292	0.000162561	sigma-70 family RNA polymerase sigma factor [Pseudooceanicola nitratireducens]	1803	8.5e-108	GO:0003677;GO:0016987;GO:2000142	DNA binding;sigma factor activity;regulation of DNA-templated transcription initiation
TRINITY_DN91736_c0_g2_i2	-5.09485	0.532935	1.37576e-05	DNA-directed RNA polymerase subunit beta [Rhodococcus fascians]	5939	0	GO:0000428;GO:0003677;GO:0003899;GO:0006351;GO:0032549	DNA-directed RNA polymerase complex;DNA binding;DNA-directed RNA polymerase activity;DNA-templated transcription;ribonucleoside binding
TRINITY_DN91736_c0_g2_i5	-5.47961	0.228257	1.5587e-05	DNA-directed RNA polymerase subunit beta [Cutibacterium acnes]	5945	0	GO:0000428;GO:0003677;GO:0003899;GO:0006351;GO:0032549	DNA-directed RNA polymerase complex;DNA binding;DNA-directed RNA polymerase activity;DNA-templated transcription;ribonucleoside binding
TRINITY_DN91736_c0_g3_i1	-5.74595	-0.175354	9.56903e-06	DNA-directed RNA polymerase subunit beta [Cutibacterium acnes]	2580	0	GO:0000428;GO:0003677;GO:0003899;GO:0006351;GO:0032549	DNA-directed RNA polymerase complex;DNA binding;DNA-directed RNA polymerase activity;DNA-templated transcription;ribonucleoside binding
TRINITY_DN91709_c0_g1_i2	-5.25683	-0.258145	0.000171752	IS110 family transposase [Mycobacterium sp.]	2045	0	GO:0003677;GO:0004803;GO:0006313	DNA binding;transposase activity;DNA transposition
TRINITY_DN91696_c4_g1_i1	-7.02109	-0.712794	2.21824e-05	---NA---	1268
TRINITY_DN4228_c1_g2_i9	-2.99639	3.59111	1.2636e-07	---NA---	1108
TRINITY_DN4262_c4_g1_i2	-2.03499	2.10861	8.12073e-05	---NA---	1840
TRINITY_DN4219_c0_g2_i1	-7.73964	0.805055	2.74302e-07	---NA---	1022
TRINITY_DN4271_c1_g1_i28	-2.20663	0.549482	0.000147806	uncharacterized protein LOC130049216 isoform X2 [Ostrea edulis]	809	3.5e-05
TRINITY_DN4264_c0_g2_i1	-2.84999	0.0710569	1.12539e-05	---NA---	1099
TRINITY_DN4268_c3_g1_i1	-4.84896	2.55413	1.55631e-06	---NA---	381
TRINITY_DN4268_c12_g1_i3	-5.65518	-0.226336	3.12394e-06	---NA---	1991
TRINITY_DN4203_c0_g1_i11	-3.40329	-0.186022	1.09442e-05	Hypothetical predicted protein [Mytilus galloprovincialis]	781	7.6e-23	GO:0009987;GO:0016740;GO:0043167;GO:0097159;GO:0140097	cellular process;transferase activity;ion binding;obsolete organic cyclic compound binding;catalytic activity, acting on DNA
TRINITY_DN4203_c0_g1_i31	-8.25684	1.43311	8.657e-06	Hypothetical predicted protein [Mytilus galloprovincialis]	627	2.4e-10
TRINITY_DN4203_c1_g1_i1	-8.13919	0.296553	9.45884e-06	---NA---	1020
TRINITY_DN4203_c1_g1_i9	-7.69657	1.15225	0.000107611	---NA---	1000
TRINITY_DN4217_c0_g1_i4	-3.11182	6.76155	1.05687e-07	centrosomal protein of 131 kDa-like [Dreissena polymorpha]	4460	0	GO:0005929;GO:0035735	cilium;intraciliary transport involved in cilium assembly
TRINITY_DN4263_c0_g2_i2	-5.27392	0.570243	3.54878e-07	---NA---	1814
TRINITY_DN4263_c0_g3_i3	-6.99845	3.41514	5.70234e-08	---NA---	1896
TRINITY_DN4263_c0_g3_i8	-7.69622	2.0519	2.05e-09	---NA---	1827
TRINITY_DN4293_c3_g1_i1	-3.005	5.92697	4.35035e-07	---NA---	680
TRINITY_DN4293_c4_g2_i2	-5.65556	1.07189	1.1092e-05	---NA---	767
TRINITY_DN14637_c0_g1_i13	-5.48148	6.73141	5.75876e-08	preprotein translocase subunit SecA [Methylobacterium sp.]	38022	0	GO:0005524;GO:0005737;GO:0005886;GO:0006605;GO:0017038;GO:0046872;GO:0065002	ATP binding;cytoplasm;plasma membrane;protein targeting;protein import;metal ion binding;intracellular protein transmembrane transport
TRINITY_DN14637_c1_g1_i3	-5.2206	3.82092	1.19709e-06	EAL domain-containing protein [Methylobacterium sp. 37f]	6067	0	GO:0004888;GO:0006935;GO:0007165;GO:0016020	transmembrane signaling receptor activity;chemotaxis;signal transduction;membrane
TRINITY_DN14637_c1_g1_i6	-5.91958	0.764242	8.63276e-05	EAL domain-containing protein [Methylobacterium sp. 37f]	3031	0	GO:0005886	plasma membrane
TRINITY_DN14637_c1_g2_i1	-5.53097	1.46278	5.63161e-06	MULTISPECIES: methyl-accepting chemotaxis protein [unclassified Methylobacterium]	1557	0	GO:0004888;GO:0006935;GO:0007165;GO:0016020	transmembrane signaling receptor activity;chemotaxis;signal transduction;membrane
TRINITY_DN14637_c2_g1_i2	-5.93019	2.96138	6.86884e-06	response regulator [Methylobacterium brachiatum]	10906	0	GO:0000155;GO:0000160;GO:0006935;GO:0016020;GO:0016310	phosphorelay sensor kinase activity;phosphorelay signal transduction system;chemotaxis;membrane;phosphorylation
TRINITY_DN14637_c2_g1_i4	-5.52565	4.38934	2.07471e-07	response regulator [Methylobacterium sp. Leaf111]	11027	0	GO:0000155;GO:0000160;GO:0006935;GO:0016020;GO:0016310	phosphorelay sensor kinase activity;phosphorelay signal transduction system;chemotaxis;membrane;phosphorylation
TRINITY_DN14637_c3_g1_i6	-5.6414	4.03007	1.58001e-07	urease subunit alpha [Methylobacterium sp.]	5960	0	GO:0005737;GO:0009039;GO:0016151;GO:0043419	cytoplasm;urease activity;nickel cation binding;urea catabolic process
TRINITY_DN14637_c3_g1_i7	-5.51621	4.24234	7.77955e-08	3-dehydroquinate synthase [Methylobacterium sp.]	7638	0	GO:0000166;GO:0003856;GO:0005737;GO:0008652;GO:0009073;GO:0009423;GO:0046872	nucleotide binding;3-dehydroquinate synthase activity;cytoplasm;amino acid biosynthetic process;aromatic amino acid family biosynthetic process;chorismate biosynthetic process;metal ion binding
TRINITY_DN14637_c4_g1_i1	-5.75667	0.239164	5.4717e-06	chemotaxis protein [Methylobacterium radiotolerans]	579	3.6e-88	GO:0004888;GO:0006935;GO:0007165;GO:0016020	transmembrane signaling receptor activity;chemotaxis;signal transduction;membrane
TRINITY_DN14637_c4_g1_i6	-5.53162	4.72209	3.12998e-08	histidinol dehydrogenase [Methylobacterium sp.]	9402	0	GO:0000105;GO:0004399;GO:0008270;GO:0051287	L-histidine biosynthetic process;histidinol dehydrogenase activity;zinc ion binding;NAD binding
TRINITY_DN14632_c0_g1_i21	-3.41507	3.40558	0.000121228	probable beta-tubulin polyglutamylase isoform X1 [Dreissena polymorpha]	4955	0
TRINITY_DN14619_c1_g1_i3	-4.21465	5.99361	2.48329e-09	terminal uridylyltransferase 7 isoform X1 [Canis lupus familiaris]	8071	0	GO:0016070	RNA metabolic process
TRINITY_DN14641_c1_g1_i1	-7.26284	2.49727	5.34637e-07	---NA---	618
TRINITY_DN14641_c1_g1_i10	-8.05997	3.22397	2.81692e-07	---NA---	356
TRINITY_DN14641_c1_g1_i21	-7.28735	1.02257	1.87263e-05	---NA---	566
TRINITY_DN14641_c1_g1_i22	-6.32225	-1.44521	6.65148e-06	---NA---	248
TRINITY_DN14641_c1_g1_i24	-6.46768	6.37951	4.72665e-09	---NA---	583
TRINITY_DN14641_c1_g1_i7	-8.68215	2.16075	2.10405e-06	---NA---	340
TRINITY_DN14641_c3_g4_i1	-5.23684	0.440631	8.4007e-07	---NA---	713
TRINITY_DN14644_c0_g1_i1	-6.82574	-0.699456	0.000100994	---NA---	380
TRINITY_DN14651_c0_g1_i1	-2.42338	2.15879	4.10238e-05	---NA---	2902
TRINITY_DN14651_c0_g1_i18	-3.16215	2.54951	1.99495e-06	---NA---	2822
TRINITY_DN14651_c0_g1_i7	-3.83206	3.08692	5.73509e-08	---NA---	1525
TRINITY_DN14624_c0_g1_i1	-7.00447	1.70263	3.26419e-05	Hypothetical predicted protein [Mytilus galloprovincialis]	1116	6.7e-30
TRINITY_DN14624_c0_g1_i13	-5.70794	0.636786	7.74546e-06	---NA---	786
TRINITY_DN14624_c0_g1_i2	-4.81055	1.68962	3.70093e-06	Hypothetical predicted protein [Mytilus galloprovincialis]	1322	5.4e-43
TRINITY_DN14624_c0_g1_i9	-6.04711	1.12344	1.27682e-07	pol-like protein [Xyrichtys novacula]	1015	1.1e-29
TRINITY_DN14624_c1_g1_i2	-6.01906	1.66081	5.99636e-09	reverse transcriptase [Apostichopus japonicus]	804	9.1e-52	GO:0016740	transferase activity
TRINITY_DN14624_c1_g1_i9	-4.18428	-1.31932	0.000112057	---NA---	219
TRINITY_DN14624_c3_g2_i1	-6.24442	2.42594	2.42173e-05	Hypothetical predicted protein [Mytilus galloprovincialis]	1401	6.1e-63	GO:0003824	catalytic activity
TRINITY_DN14621_c0_g1_i2	-8.27449	2.25524	1.02052e-06	---NA---	612
TRINITY_DN14683_c0_g1_i1	-2.02483	0.246038	4.70179e-05	---NA---	398
TRINITY_DN14683_c0_g1_i2	-2.03375	0.0452456	8.13159e-05	---NA---	474
TRINITY_DN14628_c1_g1_i1	-4.80921	-0.645498	4.50009e-07	---NA---	502
TRINITY_DN14603_c0_g1_i2	-6.38631	0.82015	3.44709e-06	---NA---	1146
TRINITY_DN14620_c3_g1_i8	-3.19408	2.84479	1.42542e-06	serine/threonine-protein phosphatase 2A regulatory subunit B'' subunit beta-like isoform X1 [Mercenaria mercenaria]	2787	0
TRINITY_DN65419_c0_g1_i1	-5.3641	-0.677329	4.82098e-06	---NA---	550
TRINITY_DN65419_c0_g2_i4	-8.38662	1.82558	1.71469e-05	---NA---	327
TRINITY_DN65419_c0_g2_i5	-8.41051	0.551895	6.54743e-07	Repetitive proline-rich cell wall protein 2 [Dissostichus eleginoides]	365	1e-09
TRINITY_DN65419_c0_g4_i1	-5.89588	-0.165716	2.90215e-05	---NA---	585
TRINITY_DN65350_c0_g1_i1	-5.67924	0.955244	4.13827e-06	cysteine--tRNA ligase [Methylobacterium brachiatum]	2433	0	GO:0004817;GO:0005524;GO:0005737;GO:0006423;GO:0008270	cysteine-tRNA ligase activity;ATP binding;cytoplasm;cysteinyl-tRNA aminoacylation;zinc ion binding
TRINITY_DN65350_c0_g3_i2	-6.33545	0.285935	1.68548e-06	cysteine--tRNA ligase [Methylobacterium brachiatum]	2025	2.3e-139	GO:0004252;GO:0004817;GO:0005524;GO:0005737;GO:0006423;GO:0006508;GO:0008270	serine-type endopeptidase activity;cysteine-tRNA ligase activity;ATP binding;cytoplasm;cysteinyl-tRNA aminoacylation;proteolysis;zinc ion binding
TRINITY_DN65356_c0_g1_i10	-6.21536	0.910584	4.50849e-05	TonB-dependent receptor [Sphingomonas aurantiaca]	7794	0	GO:0006807;GO:0006808;GO:0008081;GO:0008773;GO:0009279	obsolete nitrogen compound metabolic process;regulation of nitrogen utilization;phosphoric diester hydrolase activity;[protein-PII] uridylyltransferase activity;cell outer membrane
TRINITY_DN65356_c0_g1_i8	-6.85368	1.7977	1.363e-05	MULTISPECIES: TonB-dependent receptor [unclassified Sphingomonas]	8255	0	GO:0009279	cell outer membrane
TRINITY_DN65354_c0_g1_i1	-5.70412	-0.123538	2.63006e-05	---NA---	1224
TRINITY_DN65393_c0_g2_i1	-5.45977	-1.29525	7.16643e-05	---NA---	841
TRINITY_DN65371_c0_g1_i1	-7.6537	-0.184906	4.55971e-07	---NA---	898
TRINITY_DN65371_c0_g1_i2	-6.94814	0.745782	9.84613e-05	---NA---	1105
TRINITY_DN82595_c1_g1_i1	-5.907	2.09561	2.31455e-06	porin [Methylobacterium brachiatum]	5387	0
TRINITY_DN82607_c0_g1_i1	-6.55755	0.0546527	7.56719e-06	---NA---	523
TRINITY_DN82552_c0_g6_i1	-5.04519	-0.481661	3.76593e-05	---NA---	352
TRINITY_DN82543_c2_g2_i2	-9.86913	1.46057	2.361e-06	---NA---	651
TRINITY_DN82613_c1_g1_i1	-7.17196	-1.12366	2.39039e-05	---NA---	512
TRINITY_DN82592_c1_g1_i3	-8.76702	0.38536	3.10773e-06	---NA---	652
TRINITY_DN39020_c2_g2_i4	-5.47012	-0.177938	2.49887e-05	NAD-glutamate dehydrogenase [Sphingomonas faeni]	1960	0	GO:0004352;GO:0019551	glutamate dehydrogenase (NAD+) activity;obsolete glutamate catabolic process to 2-oxoglutarate
TRINITY_DN39027_c0_g1_i4	-7.20914	2.4346	4.08472e-06	efflux RND transporter periplasmic adaptor subunit [Methylorubrum extorquens]	4137	0	GO:0016020;GO:0022857;GO:0055085	membrane;transmembrane transporter activity;transmembrane transport
TRINITY_DN39036_c0_g1_i1	-6.9601	1.37337	1.53361e-06	pilus assembly protein CpaE [Sphingomonas aurantiaca]	11312	0	GO:0009306	protein secretion
TRINITY_DN39036_c0_g1_i2	-6.0708	2.02108	3.06792e-06	pilus assembly protein CpaE [Sphingomonas aurantiaca]	11206	0	GO:0009306	protein secretion
TRINITY_DN39036_c0_g1_i7	-6.27396	1.26619	0.000224691	pilus assembly protein CpaE [Sphingomonas aurantiaca]	9467	0	GO:0009306	protein secretion
TRINITY_DN39036_c0_g2_i2	-6.02769	0.71907	2.66931e-06	secretion system protein [Sphingomonas melonis]	3321	0	GO:0009306	protein secretion
TRINITY_DN39036_c1_g1_i1	-5.72399	0.944527	4.43806e-05	serine hydrolase [Sphingomonas faeni]	3341	0	GO:0008800;GO:0030655;GO:0046677	beta-lactamase activity;beta-lactam antibiotic catabolic process;response to antibiotic
TRINITY_DN39084_c2_g1_i1	-6.8355	-1.51694	0.000135858	---NA---	393
TRINITY_DN39010_c0_g3_i3	-6.0119	1.69824	5.57511e-07	magnesium transporter [Sphingomonas faeni]	5015	0	GO:0005886;GO:0015095;GO:0046872;GO:1903830	plasma membrane;magnesium ion transmembrane transporter activity;metal ion binding;magnesium ion transmembrane transport
TRINITY_DN39010_c1_g2_i1	-6.32253	0.801947	3.43105e-05	PAS domain S-box protein [Methylobacterium brachiatum]	4010	3.5e-154	GO:0000166;GO:0016301	nucleotide binding;kinase activity
TRINITY_DN39010_c1_g3_i1	-6.43988	1.64847	3.90788e-07	ferrous iron transporter B [Sphingomonas faeni]	5558	0	GO:0005525;GO:0005886;GO:0015093;GO:0034755;GO:0046872	GTP binding;plasma membrane;ferrous iron transmembrane transporter activity;iron ion transmembrane transport;metal ion binding
TRINITY_DN39010_c1_g4_i2	-5.70509	2.8645	1.06317e-06	acyl-CoA synthetase [Methylobacterium brachiatum]	8308	0	GO:0016874	ligase activity
TRINITY_DN39010_c1_g6_i1	-5.83435	0.382343	5.52994e-05	PAS domain S-box protein [Methylobacterium brachiatum]	2107	0	GO:0004673;GO:0005524;GO:0016310	protein histidine kinase activity;ATP binding;phosphorylation
TRINITY_DN39030_c0_g2_i1	-6.10215	0.37542	0.000161912	MULTISPECIES: RNA polymerase sigma factor RpoD [Sphingomonas]	1900	0	GO:0003677;GO:0005737;GO:0016987;GO:2000142	DNA binding;cytoplasm;sigma factor activity;regulation of DNA-templated transcription initiation
TRINITY_DN39012_c0_g2_i8	-7.0729	-0.158667	2.38224e-06	valine--tRNA ligase [Sphingomonas aerolata]	1497	0	GO:0002161;GO:0004832;GO:0005524;GO:0005737;GO:0006438;GO:0106074	aminoacyl-tRNA deacylase activity;valine-tRNA ligase activity;ATP binding;cytoplasm;valyl-tRNA aminoacylation;aminoacyl-tRNA metabolism involved in translational fidelity
TRINITY_DN39072_c0_g1_i6	-5.49972	2.86657	1.65097e-06	---NA---	1411
TRINITY_DN39083_c0_g1_i4	-7.14565	-1.13326	3.03366e-05	---NA---	893
TRINITY_DN39059_c0_g1_i3	-5.09297	-0.386039	1.67487e-05	---NA---	1791
TRINITY_DN39043_c2_g3_i1	-6.95987	-0.214926	0.000108291	---NA---	445
TRINITY_DN39039_c1_g2_i1	-7.05231	-0.685243	3.08895e-05	---NA---	564
TRINITY_DN39058_c0_g1_i2	-5.948	2.13292	7.89014e-07	formyl transferase [Methylobacterium brachiatum]	5289	0	GO:0016740	transferase activity
TRINITY_DN39058_c0_g3_i1	-7.7873	-0.122942	3.01794e-06	amidohydrolase family protein [Methylobacterium brachiatum]	1140	0	GO:0016787;GO:0016831	hydrolase activity;carboxy-lyase activity
TRINITY_DN39058_c1_g2_i1	-6.29734	1.26629	2.35922e-06	ABC transporter substrate-binding protein [Methylobacterium brachiatum]	3899	0	GO:0030288;GO:0043190;GO:0055085	outer membrane-bounded periplasmic space;ATP-binding cassette (ABC) transporter complex;transmembrane transport
TRINITY_DN39058_c2_g2_i1	-6.5266	2.84753	7.2925e-08	Zn-dependent hydrolase [Methylobacterium brachiatum]	8305	0	GO:0008483;GO:0016813;GO:0046872	transaminase activity;hydrolase activity, acting on carbon-nitrogen (but not peptide) bonds, in linear amidines;metal ion binding
TRINITY_DN39058_c2_g4_i1	-7.21668	3.02222	8.43639e-06	MULTISPECIES: MFS transporter [unclassified Methylobacterium]	6805	0	GO:0016020;GO:0022857;GO:0055085	membrane;transmembrane transporter activity;transmembrane transport
TRINITY_DN39009_c0_g1_i3	-6.39018	-0.100378	1.242e-05	FUSC family protein [Sphingomonas faeni]	2888	0	GO:0005886;GO:0022857;GO:0055085	plasma membrane;transmembrane transporter activity;transmembrane transport
TRINITY_DN39009_c1_g1_i2	-7.61604	2.72263	0.00017177	DNA polymerase III subunit alpha [Rhizobium laguerreae]	14024	0	GO:0003677;GO:0003678;GO:0003887;GO:0005524;GO:0006260;GO:0008408;GO:0016887;GO:0032508;GO:0071897	DNA binding;DNA helicase activity;DNA-directed DNA polymerase activity;ATP binding;DNA replication;3'-5' exonuclease activity;ATP hydrolysis activity;obsolete DNA duplex unwinding;DNA biosynthetic process
TRINITY_DN39009_c1_g1_i4	-7.46566	0.791939	6.56902e-05	HD domain-containing protein [Methylobacterium sp. 092160098-2]	2293	3.8e-164	GO:0008081	phosphoric diester hydrolase activity
TRINITY_DN39009_c1_g1_i7	-6.4448	2.1967	4.70268e-06	DNA polymerase III subunit alpha [Rhizobium laguerreae]	13999	0	GO:0003677;GO:0003678;GO:0003887;GO:0005524;GO:0006260;GO:0008408;GO:0016887;GO:0032508;GO:0071897	DNA binding;DNA helicase activity;DNA-directed DNA polymerase activity;ATP binding;DNA replication;3'-5' exonuclease activity;ATP hydrolysis activity;obsolete DNA duplex unwinding;DNA biosynthetic process
TRINITY_DN39009_c1_g2_i2	-5.09515	-0.848778	0.00011665	DNA polymerase III subunit alpha [Sphingomonas aerolata]	1296	0	GO:0003887;GO:0006260;GO:0008408;GO:0071897	DNA-directed DNA polymerase activity;DNA replication;3'-5' exonuclease activity;DNA biosynthetic process
TRINITY_DN39102_c0_g1_i1	-6.56461	-0.536692	4.39658e-05	---NA---	727
TRINITY_DN39050_c0_g1_i2	-5.72878	1.44817	3.9869e-05	guanylate-binding protein 1-like [Varanus komodoensis]	2440	3.5e-17
TRINITY_DN39008_c0_g1_i3	-5.9852	1.78641	2.15496e-05	hypothetical protein [Sphingomonas aurantiaca]	13637	0
TRINITY_DN39008_c0_g1_i5	-6.42031	2.58537	3.12283e-07	AMP-binding protein [Sphingomonas aurantiaca]	16186	0	GO:0016874	ligase activity
TRINITY_DN39008_c0_g2_i1	-5.87609	-0.843109	0.000107051	alpha/beta hydrolase [Sphingomonas faeni]	1816	0	GO:0016787	hydrolase activity
TRINITY_DN39008_c0_g3_i1	-5.90017	0.97422	2.58908e-06	exosortase A [Sphingomonas faeni]	5246	0	GO:0005886;GO:0006508;GO:0008233	plasma membrane;proteolysis;peptidase activity
TRINITY_DN39008_c2_g1_i1	-5.83409	1.07336	2.00968e-05	hypothetical protein [Sphingomonas sp. BT552]	5238	0
TRINITY_DN39013_c0_g3_i2	-6.10442	0.302316	2.50315e-05	PAS domain-containing protein [Sphingomonas faeni]	2100	0	GO:0000155;GO:0000160;GO:0016310	phosphorelay sensor kinase activity;phosphorelay signal transduction system;phosphorylation
TRINITY_DN39035_c1_g1_i1	-7.12476	-0.425836	2.57227e-05	response regulator [Sphingomonas albertensis]	1339	1.6e-151	GO:0000155;GO:0000160;GO:0016020;GO:0016310	phosphorelay sensor kinase activity;phosphorelay signal transduction system;membrane;phosphorylation
TRINITY_DN39086_c2_g1_i1	-8.21585	-0.182622	1.6381e-05	---NA---	751
TRINITY_DN39025_c0_g1_i1	-7.4201	4.19617	2.16609e-07	Ig-like domain-containing protein [Methylobacterium sp. J-090]	16209	0
TRINITY_DN39025_c1_g1_i1	-7.07254	2.86856	1.66171e-05	Ig-like domain-containing protein [Methylobacterium adhaesivum]	8258	0	GO:0005524;GO:0016020;GO:0016887;GO:0030253;GO:0030256;GO:0140359	ATP binding;membrane;ATP hydrolysis activity;protein secretion by the type I secretion system;type I protein secretion system complex;ABC-type transporter activity
TRINITY_DN39026_c0_g2_i5	-5.92374	1.28689	2.80516e-06	FAD-dependent oxidoreductase [Methylobacterium brachiatum]	3474	0	GO:0016491;GO:0050660	oxidoreductase activity;flavin adenine dinucleotide binding
TRINITY_DN39033_c0_g1_i1	-5.79599	2.03677	1.01823e-05	SDR family NAD(P)-dependent oxidoreductase [Methylobacterium brachiatum]	5050	0	GO:0016020	membrane
TRINITY_DN39033_c0_g2_i1	-7.08124	1.26265	8.20187e-05	SDR family NAD(P)-dependent oxidoreductase [Methylobacterium organophilum]	3243	0	GO:0016020	membrane
TRINITY_DN39033_c1_g1_i2	-6.02108	1.45487	1.76241e-06	DUF3971 domain-containing protein [Methylobacterium brachiatum]	4438	0	GO:0016020	membrane
TRINITY_DN39033_c1_g2_i1	-6.58614	0.957844	6.61328e-05	M23 family metallopeptidase [Methylobacterium sp. BTF04]	2110	0	GO:0016020	membrane
TRINITY_DN14788_c1_g1_i1	-9.17	2.00639	2.1936e-05	---NA---	913
TRINITY_DN14753_c4_g1_i1	-7.38168	-0.401064	6.22068e-06	---NA---	641
TRINITY_DN14784_c0_g2_i1	-7.78383	1.44123	2.27158e-07	---NA---	1101
TRINITY_DN14739_c0_g1_i2	-6.0802	-1.20915	1.09045e-05	myosin-10-like [Paramuricea clavata]	310	9.2e-05
TRINITY_DN14739_c0_g1_i5	-5.63291	1.57476	5.28262e-06	---NA---	1704
TRINITY_DN14739_c2_g2_i1	-2.67128	0.0301247	1.35506e-05	pogo transposable element with KRAB domain [Trachemys scripta elegans]	316	0.00093
TRINITY_DN14725_c0_g1_i2	-5.64045	4.33518	1.12876e-07	GumC family protein [Methylobacterium sp.]	8085	0	GO:0005886;GO:0009103;GO:0016740	plasma membrane;lipopolysaccharide biosynthetic process;transferase activity
TRINITY_DN14725_c1_g1_i5	-5.53669	3.1313	4.70295e-07	carbohydrate porin [Methylobacterium sp. 37f]	3615	0	GO:0008643;GO:0015288;GO:0016020;GO:0055085	carbohydrate transport;porin activity;membrane;transmembrane transport
TRINITY_DN14725_c1_g2_i5	-5.53635	6.90224	3.24646e-08	ATP-binding protein [Methylobacterium sp. Leaf89]	45393	0	GO:0000155;GO:0000160;GO:0008643;GO:0015288;GO:0016020;GO:0016310;GO:0055085	phosphorelay sensor kinase activity;phosphorelay signal transduction system;carbohydrate transport;porin activity;membrane;phosphorylation;transmembrane transport
TRINITY_DN14725_c1_g3_i1	-5.6982	3.60594	2.12076e-07	PAS domain-containing methyl-accepting chemotaxis protein [Methylorubrum extorquens]	4426	0	GO:0009987;GO:0050896	cellular process;response to stimulus
TRINITY_DN14725_c2_g1_i1	-5.391	5.17274	6.83247e-08	MULTISPECIES: 3-isopropylmalate dehydratase large subunit [unclassified Methylobacterium]	15145	0	GO:0003861;GO:0008652;GO:0009098;GO:0016853;GO:0046872;GO:0051539	3-isopropylmalate dehydratase activity;amino acid biosynthetic process;L-leucine biosynthetic process;isomerase activity;metal ion binding;4 iron, 4 sulfur cluster binding
TRINITY_DN14725_c3_g1_i2	-5.66578	3.18735	1.03605e-07	ATP-dependent protease ATPase subunit HslU [Methylobacterium sp.]	4051	0	GO:0005524;GO:0008233;GO:0009376;GO:0016887;GO:0036402;GO:0043335;GO:1901800	ATP binding;peptidase activity;HslUV protease complex;ATP hydrolysis activity;proteasome-activating activity;protein unfolding;positive regulation of proteasomal protein catabolic process
TRINITY_DN14725_c5_g1_i7	-6.93378	0.188719	2.04809e-05	IMP dehydrogenase [Sphingomonas faeni]	2299	0	GO:0000166;GO:0003938;GO:0006177;GO:0046872	nucleotide binding;IMP dehydrogenase activity;GMP biosynthetic process;metal ion binding
TRINITY_DN14725_c6_g1_i1	-5.37646	2.08572	6.74879e-07	MULTISPECIES: YebC/PmpR family DNA-binding transcriptional regulator [unclassified Methylobacterium]	1845	9.7e-161	GO:0003677;GO:0005737;GO:0006355	DNA binding;cytoplasm;regulation of DNA-templated transcription
TRINITY_DN14725_c8_g2_i3	-5.95932	2.00451	6.73892e-07	SOS response-associated peptidase [Methylobacterium sp.]	2051	1.1e-163	GO:0003697;GO:0006508;GO:0006974;GO:0008233	single-stranded DNA binding;proteolysis;DNA damage response;peptidase activity
TRINITY_DN14725_c25_g1_i1	-6.88984	-0.633104	4.2401e-05	PAS domain-containing methyl-accepting chemotaxis protein [Methylobacterium sp.]	536	2.3e-75	GO:0004888;GO:0006935;GO:0007165;GO:0016020;GO:0016301;GO:0016310	transmembrane signaling receptor activity;chemotaxis;signal transduction;membrane;kinase activity;phosphorylation
TRINITY_DN14736_c0_g1_i2	-2.94623	2.55813	1.16218e-05	---NA---	1424
TRINITY_DN14736_c2_g1_i4	-7.49025	1.40753	1.09011e-05	---NA---	282
TRINITY_DN14779_c0_g1_i3	-9.10481	1.23679	6.02001e-06	S-antigen protein-like [Oncorhynchus kisutch]	869	5.7e-06
TRINITY_DN14791_c0_g1_i1	-2.01086	2.05586	0.00014192	---NA---	328
TRINITY_DN14763_c0_g1_i1	-2.41303	1.38179	2.309e-06	---NA---	454
TRINITY_DN14763_c0_g1_i2	-2.96503	-0.854137	3.87087e-05	---NA---	469
TRINITY_DN14768_c1_g1_i18	-5.78551	1.50028	7.96353e-08	---NA---	1048
TRINITY_DN14768_c1_g1_i2	-7.40421	1.88815	6.90075e-06	---NA---	729
TRINITY_DN14730_c2_g1_i2	-6.12809	-0.134071	8.34232e-06	---NA---	392
TRINITY_DN14730_c2_g2_i1	-6.92584	0.443479	5.78926e-05	---NA---	279
TRINITY_DN14774_c1_g1_i3	-6.4421	-0.732253	1.039e-05	---NA---	327
TRINITY_DN14749_c0_g2_i1	-7.16864	-1.09099	5.66697e-06	---NA---	363
TRINITY_DN14751_c0_g1_i10	-5.98594	2.23335	8.10096e-08	---NA---	1719
TRINITY_DN14790_c0_g2_i2	-6.5292	1.59272	2.51963e-06	---NA---	1239
TRINITY_DN14790_c0_g2_i3	-6.57431	-1.16624	5.11844e-07	---NA---	1283
TRINITY_DN98983_c0_g1_i1	-5.62042	-0.263944	2.90539e-05	lytic transglycosylase domain-containing protein [Sphingomonas sp. CFBP 8760]	2464	0	GO:0004553;GO:0008152;GO:0042597	hydrolase activity, hydrolyzing O-glycosyl compounds;metabolic process;periplasmic space
TRINITY_DN98983_c0_g2_i7	-7.05618	-0.520387	6.98337e-05	lytic transglycosylase domain-containing protein [Sphingomonas sp. H160509]	2174	0	GO:0004553;GO:0042597	hydrolase activity, hydrolyzing O-glycosyl compounds;periplasmic space
TRINITY_DN98983_c1_g1_i2	-5.60446	0.518864	3.61027e-06	lytic transglycosylase domain-containing protein [Sphingomonas sp. CFBP 8760]	4399	0	GO:0004553;GO:0008152;GO:0042597	hydrolase activity, hydrolyzing O-glycosyl compounds;metabolic process;periplasmic space
TRINITY_DN56245_c0_g2_i3	-5.34305	-0.190079	1.61919e-06	---NA---	384
TRINITY_DN56271_c0_g1_i7	-5.4037	-0.544354	1.21566e-05	AsmA family protein [Sphingomonas aurantiaca]	2644	0	GO:0016020	membrane
TRINITY_DN56271_c0_g1_i8	-5.64324	0.633322	6.48032e-06	AsmA family protein [Sphingomonas sp. BT553]	4749	0	GO:0016020	membrane
TRINITY_DN56282_c0_g1_i11	-6.27112	0.839837	2.64188e-05	MULTISPECIES: PepSY domain-containing protein [Sphingomonas]	2896	1.5e-164	GO:0016020	membrane
TRINITY_DN56236_c1_g1_i1	-7.68304	-0.74976	2.81971e-05	---NA---	269
TRINITY_DN56269_c0_g1_i4	-6.62522	1.71152	5.27385e-08	MULTISPECIES: NAD(P)/FAD-dependent oxidoreductase [Methylobacterium]	4470	0	GO:0003954;GO:0006116	NADH dehydrogenase activity;obsolete NADH oxidation
TRINITY_DN56274_c6_g1_i1	-5.23643	-1.33078	0.000180405	---NA---	585
TRINITY_DN31941_c0_g1_i1	-6.16027	1.17484	3.17802e-07	---NA---	1384
TRINITY_DN31941_c0_g1_i3	-5.64011	0.777916	1.52661e-06	---NA---	1547
TRINITY_DN31941_c1_g3_i2	-6.36716	-0.0995812	5.40515e-06	---NA---	997
TRINITY_DN31927_c0_g1_i7	-5.55142	3.14877	4.83456e-08	MlaE family lipid ABC transporter permease subunit [Methylobacterium sp.]	5617	2.6e-176	GO:0043190	ATP-binding cassette (ABC) transporter complex
TRINITY_DN31939_c0_g1_i3	-6.43398	-1.22732	8.01072e-05	---NA---	618
TRINITY_DN31928_c0_g1_i2	-5.68324	1.95304	1.80899e-05	adenylate/guanylate cyclase domain-containing response regulator [Methylobacterium brachiatum]	9959	0	GO:0000160;GO:0004016;GO:0009190	phosphorelay signal transduction system;adenylate cyclase activity;cyclic nucleotide biosynthetic process
TRINITY_DN31928_c0_g1_i3	-6.06375	2.95373	3.59195e-06	adenylate/guanylate cyclase domain-containing response regulator [Methylobacterium brachiatum]	11658	0	GO:0000160;GO:0004016;GO:0009190	phosphorelay signal transduction system;adenylate cyclase activity;cyclic nucleotide biosynthetic process
TRINITY_DN31928_c0_g1_i7	-5.89162	3.15501	1.35215e-07	alpha/beta hydrolase [Methylobacterium sp. J-026]	12849	0	GO:0016787	hydrolase activity
TRINITY_DN31928_c0_g2_i1	-6.34853	2.29014	7.41118e-07	Na+/H+ antiporter [Methylobacterium brachiatum]	6646	0	GO:0005886;GO:0015385;GO:0035725;GO:1902600	plasma membrane;sodium:proton antiporter activity;sodium ion transmembrane transport;proton transmembrane transport
TRINITY_DN31928_c1_g1_i1	-5.35469	-0.272293	7.92198e-05	hypothetical protein [Methylobacterium brachiatum]	810	3.2e-35
TRINITY_DN31957_c0_g1_i1	-7.99293	1.25346	3.15627e-08	---NA---	346
TRINITY_DN31957_c0_g1_i2	-7.91996	0.0442566	1.2724e-07	---NA---	343
TRINITY_DN31957_c0_g1_i5	-8.01115	1.29908	1.87634e-06	---NA---	376
TRINITY_DN31929_c0_g1_i3	-6.24258	1.34114	1.63494e-06	MULTISPECIES: fumarate hydratase [unclassified Sphingomonas]	4721	0	GO:0004333;GO:0006091;GO:0046872;GO:0051539	fumarate hydratase activity;generation of precursor metabolites and energy;metal ion binding;4 iron, 4 sulfur cluster binding
TRINITY_DN31929_c0_g1_i6	-5.31012	-0.0243106	5.46945e-05	MULTISPECIES: fumarate hydratase [unclassified Sphingomonas]	2897	0	GO:0004333;GO:0006091;GO:0046872;GO:0051539	fumarate hydratase activity;generation of precursor metabolites and energy;metal ion binding;4 iron, 4 sulfur cluster binding
TRINITY_DN31929_c0_g2_i2	-5.97338	0.0625359	6.28565e-07	NAD-dependent deacylase [uncultured Sphingomonas sp.]	2348	1.1e-116	GO:0003924;GO:0005525;GO:0005737;GO:0005886;GO:0008270;GO:0016740;GO:0034979;GO:0036054;GO:0036055;GO:0042274;GO:0070181;GO:0070403	GTPase activity;GTP binding;cytoplasm;plasma membrane;zinc ion binding;transferase activity;NAD-dependent protein lysine deacetylase activity;protein-malonyllysine demalonylase activity;protein-succinyllysine desuccinylase activity;ribosomal small subunit biogenesis;small ribosomal subunit rRNA binding;NAD+ binding
TRINITY_DN31929_c1_g1_i5	-5.79138	-0.369764	8.59448e-05	enoyl-CoA hydratase/isomerase family protein [Sphingomonas aerolata]	1320	0	GO:0003860;GO:0016787;GO:0016853	3-hydroxyisobutyryl-CoA hydrolase activity;hydrolase activity;isomerase activity
TRINITY_DN31929_c2_g1_i4	-5.35608	0.47369	7.96996e-06	MULTISPECIES: adenosine kinase [unclassified Sphingomonas]	3729	0	GO:0008673;GO:0016020;GO:0022857;GO:0046835;GO:0055085	2-dehydro-3-deoxygluconokinase activity;membrane;transmembrane transporter activity;carbohydrate phosphorylation;transmembrane transport
TRINITY_DN31949_c0_g1_i1	-2.0065	1.7277	1.37449e-05	---NA---	1057
TRINITY_DN89951_c0_g1_i1	-8.4445	0.0351901	5.17064e-06	---NA---	702
TRINITY_DN89951_c1_g1_i1	-8.32197	-0.0896555	1.64961e-05	---NA---	512
TRINITY_DN89872_c0_g2_i1	-7.37798	-0.0571475	1.01757e-05	---NA---	764
TRINITY_DN89904_c0_g1_i1	-7.65818	-0.196864	9.88365e-06	---NA---	515
TRINITY_DN73529_c1_g2_i3	-2.36704	-0.191185	4.40072e-06	zinc finger protein 235-like isoform X2 [Ostrea edulis]	1098	1.2e-48
TRINITY_DN73573_c0_g3_i1	-5.27575	-0.68769	0.00023007	xanthine dehydrogenase family protein molybdopterin-binding subunit [Methylobacterium brachiatum]	900	5.9e-179	GO:0016491	oxidoreductase activity
TRINITY_DN90049_c0_g1_i1	-6.80897	2.45487	2.19243e-05	GSCFA domain-containing protein [Methylobacterium sp. Leaf117]	7858	0
TRINITY_DN90049_c0_g1_i2	-6.83617	0.785293	4.51265e-06	Kdo hydroxylase family protein [Methylobacterium brachiatum]	3181	1.6e-164
TRINITY_DN90049_c0_g1_i3	-5.78586	1.67455	7.71198e-06	phytoene/squalene synthase family protein [Methylobacterium brachiatum]	6889	9.2e-176	GO:0004311;GO:0016117	geranylgeranyl diphosphate synthase activity;carotenoid biosynthetic process
TRINITY_DN90016_c0_g1_i11	-8.12401	0.27392	3.3118e-05	---NA---	624
TRINITY_DN90014_c0_g1_i2	-4.65121	0.418286	2.20676e-05	MFS transporter [Rhodococcus fascians]	5275	0	GO:0016020;GO:0022857;GO:0055085	membrane;transmembrane transporter activity;transmembrane transport
TRINITY_DN90014_c1_g1_i1	-5.56171	1.28397	1.28199e-06	diiron oxygenase [Rhodococcus fascians]	8845	0	GO:0004806;GO:0016042;GO:0016491	triacylglycerol lipase activity;lipid catabolic process;oxidoreductase activity
TRINITY_DN90014_c1_g2_i1	-5.01535	-0.772991	2.26219e-05	amino acid adenylation domain-containing protein [Rhodococcus fascians]	1627	0	GO:0003824;GO:0008610;GO:0019752;GO:0031177;GO:0043604;GO:0044550;GO:1901566	catalytic activity;lipid biosynthetic process;carboxylic acid metabolic process;phosphopantetheine binding;amide biosynthetic process;secondary metabolite biosynthetic process;obsolete organonitrogen compound biosynthetic process
TRINITY_DN89954_c0_g6_i1	-2.10771	0.257144	9.77002e-05	---NA---	292
TRINITY_DN90012_c0_g1_i3	-5.66703	1.08605	5.40704e-06	MULTISPECIES: sulfate adenylyltransferase subunit CysD [Methylobacterium]	3067	0	GO:0000103;GO:0004781;GO:0005524;GO:0070814	sulfate assimilation;sulfate adenylyltransferase (ATP) activity;ATP binding;hydrogen sulfide biosynthetic process
TRINITY_DN89989_c1_g1_i8	-5.7084	1.72088	4.29225e-07	HAMP domain-containing sensor histidine kinase [Methylobacterium brachiatum]	4389	0	GO:0000155;GO:0000160;GO:0016020;GO:0016310	phosphorelay sensor kinase activity;phosphorelay signal transduction system;membrane;phosphorylation
TRINITY_DN47253_c0_g1_i2	-6.39536	-0.546187	6.07103e-05	error-prone DNA polymerase [Methylobacterium brachiatum]	1145	0	GO:0003676;GO:0003887;GO:0005737;GO:0006260;GO:0006281;GO:0008408;GO:0071897	nucleic acid binding;DNA-directed DNA polymerase activity;cytoplasm;DNA replication;DNA repair;3'-5' exonuclease activity;DNA biosynthetic process
TRINITY_DN47218_c0_g3_i2	-6.35456	1.4132	9.37063e-07	EAL domain-containing protein [Methylobacterium brachiatum]	3114	0
TRINITY_DN47257_c0_g1_i1	-6.56213	-1.16311	9.4824e-05	---NA---	824
TRINITY_DN47225_c0_g3_i1	-3.82337	-0.460648	8.11104e-05	---NA---	834
TRINITY_DN47225_c1_g1_i1	-6.83164	0.742838	3.21618e-06	hypothetical protein DMG74_22350, partial [Acidobacteriota bacterium]	1601	4.4e-38
TRINITY_DN47312_c0_g1_i3	-7.36143	-1.07065	8.70729e-05	vitamin B12-dependent ribonucleotide reductase [Microvirga arsenatis]	1040	0	GO:0000166;GO:0004748;GO:0031419;GO:0050897;GO:0071897	nucleotide binding;ribonucleoside-diphosphate reductase activity, thioredoxin disulfide as acceptor;cobalamin binding;cobalt ion binding;DNA biosynthetic process
TRINITY_DN47250_c0_g1_i15	-3.6362	6.1215	6.35198e-08	pneumococcal serine-rich repeat protein-like isoform X1 [Dreissena polymorpha]	3157	8.6e-77
TRINITY_DN47250_c0_g1_i7	-4.57444	4.05676	6.50753e-05	---NA---	766
TRINITY_DN47287_c0_g1_i1	-5.89512	-0.887661	3.20697e-05	---NA---	439
[truncated: 20,151 more rows]

## Sheet: Sup2
Sequence name	Log fold change	p-value	False discovery rate	Description	Length	e-value	GO IDs	GO names
TRINITY_DN21342_c0_g1_i3	2.62694	0.950021	3.92764e-14	uncharacterized protein LOC123529227 [Mercenaria mercenaria]	2201	1.6e-108
TRINITY_DN35058_c0_g1_i1	2.49816	0.94197	3.25598e-08	matrilin-4-like [Mercenaria mercenaria]	2585	3.6e-139
TRINITY_DN43508_c1_g1_i1	3.16452	-0.716085	0.000119008	Tyrp-1 [Sinohyriopsis cumingii]	550	1.6e-51	GO:0008061;GO:0016491	chitin binding;oxidoreductase activity
TRINITY_DN5199_c1_g1_i4	2.85279	1.31578	0.000115097	Tyrp-1 [Sinohyriopsis cumingii]	3377	2.5e-14
TRINITY_DN5199_c1_g1_i7	2.00857	0.597092	0.00019338	Tyrp-1 [Sinohyriopsis cumingii]	3144	2.3e-14
TRINITY_DN5199_c1_g2_i2	2.08866	1.25936	1.31018e-07	Hypothetical predicted protein [Mytilus galloprovincialis]	989	7.6e-83	GO:0008061;GO:0016491	chitin binding;oxidoreductase activity
TRINITY_DN1254_c0_g1_i13	2.71385	1.98555	0.000204489	Tyrp-1 [Sinohyriopsis cumingii]	2068	0	GO:0008061;GO:0016491	chitin binding;oxidoreductase activity
TRINITY_DN98098_c0_g1_i3	2.71676	-0.849153	1.21845e-08	Tyrp-1 [Sinohyriopsis cumingii]	336	7.1e-51	GO:0008061;GO:0016491	chitin binding;oxidoreductase activity
TRINITY_DN4417_c0_g2_i4	2.31949	2.84357	2.21374e-08	papilin [Trichonephila clavata]	1338	8.1e-52
TRINITY_DN21439_c0_g1_i1	2.76325	0.938564	4.87005e-08	Hypothetical predicted protein [Mytilus galloprovincialis]	697	8.1e-41
TRINITY_DN12482_c0_g1_i3	3.14755	-1.2486	6.99964e-16	Hypothetical predicted protein [Mytilus galloprovincialis]	629	8.5e-11
TRINITY_DN12482_c0_g1_i5	2.43114	1.48894	8.43175e-09	Hypothetical predicted protein [Mytilus galloprovincialis]	1214	2.6e-24
TRINITY_DN12497_c1_g1_i2	2.05131	-1.01146	4.978e-06	---NA---	1331
TRINITY_DN4734_c0_g1_i3	2.38384	2.00373	1.0085e-07	Endonuclease domain-containing 1 protein [Varanus komodoensis]	1319	1.5e-27
TRINITY_DN19704_c0_g1_i7	2.87736	-1.1233	5.26266e-05	sulfotransferase family cytosolic 1B member 1-like isoform X1 [Pecten maximus]	365	2.4e-12
TRINITY_DN26_c1_g1_i9	2.54902	0.589527	7.6225e-05	---NA---	937
TRINITY_DN86_c0_g1_i12	2.85253	0.71242	1.24847e-09	Hypothetical predicted protein [Mytilus galloprovincialis]	1728	1.6e-10
TRINITY_DN86_c0_g1_i17	2.23553	-0.642824	3.67531e-05	Hypothetical predicted protein [Mytilus galloprovincialis]	600	8.2e-18
TRINITY_DN75_c80_g1_i18	2.12714	0.290017	2.36902e-07	NFH protein [Polyodon spathula]	1850	9.7e-16
TRINITY_DN27910_c0_g1_i2	4.73377	0.0386448	2.21505e-06	A disintegrin and metalloproteinase with thrombospondin motifs 5 [Mizuhopecten yessoensis]	824	0.00017
TRINITY_DN27939_c0_g1_i13	2.80361	-1.41762	1.30032e-05	---NA---	2338
TRINITY_DN11670_c0_g1_i3	2.49294	-1.30872	0.000209755	galaxin-like [Gigantopelta aegis]	804	1.6e-47
TRINITY_DN11670_c0_g1_i6	3.18954	-1.15351	1.15523e-07	galaxin-like [Gigantopelta aegis]	1068	4e-60
TRINITY_DN2963_c0_g1_i8	2.11829	-0.244142	7.36914e-05	---NA---	2115
TRINITY_DN2903_c0_g1_i3	3.0352	1.30795	1.73777e-08	Hypothetical predicted protein [Mytilus galloprovincialis]	1681	1.8e-60
TRINITY_DN44142_c0_g1_i4	4.61033	-1.57084	7.37105e-06	Vacuolar protein 8 [Mizuhopecten yessoensis]	3788	0
TRINITY_DN10814_c2_g3_i1	2.27473	2.82246	2.2606e-12	cis-aconitate decarboxylase-like [Biomphalaria glabrata]	2430	7.9e-177	GO:0016829	lyase activity
TRINITY_DN2034_c0_g1_i45	6.21904	-1.85726	3.13907e-07	unnamed protein product [Oncorhynchus mykiss]	1449	0.00065
TRINITY_DN497_c0_g1_i26	2.33809	2.02375	0.000122267	---NA---	3462
TRINITY_DN411_c0_g1_i1	2.70782	-0.859087	6.94193e-08	---NA---	1070
TRINITY_DN411_c0_g1_i12	2.46086	0.156586	4.24799e-07	foot protein 1 variant 1-like [Procambarus clarkii]	972	2.2e-14
TRINITY_DN451_c0_g1_i5	2.39905	0.531856	1.06012e-05	---NA---	1654
TRINITY_DN17194_c0_g1_i4	2.26679	-0.331196	7.37219e-06	uncharacterized protein LOC117327149 [Pecten maximus]	1363	2.1e-07
TRINITY_DN17141_c0_g1_i10	2.48072	-0.845031	6.367e-07	---NA---	1160
TRINITY_DN6955_c2_g1_i1	2.10187	2.14166	6.14616e-05	---NA---	216
TRINITY_DN6964_c0_g2_i1	2.66826	2.38775	0.000232966	zinc transporter ZIP10-like [Crassostrea virginica]	5832	8.2e-149
TRINITY_DN41725_c0_g1_i5	2.15515	-1.50349	1.20631e-06	eosinophil peroxidase-like [Mercenaria mercenaria]	2196	9.3e-107
TRINITY_DN15421_c0_g1_i4	2.60756	2.89908	7.46969e-06	---NA---	803
TRINITY_DN6024_c0_g2_i1	2.19725	2.11492	0.000185218	---NA---	2381
TRINITY_DN802_c0_g1_i19	6.16664	-1.88961	1.82491e-05	pleckstrin homology-like domain family B member 2 isoform X13 [Crassostrea virginica]	2450	8.3e-161
TRINITY_DN4208_c3_g1_i18	2.17836	2.55497	0.000101049	---NA---	4917
TRINITY_DN4214_c1_g1_i10	2.65808	-0.754685	1.58673e-09	---NA---	2274
TRINITY_DN4295_c0_g1_i14	3.14436	1.03745	7.53344e-07	---NA---	1844
TRINITY_DN4295_c0_g1_i17	2.52826	-1.37249	3.14727e-05	hypothetical protein LSAT2_030750 [Lamellibrachia satsuma]	949	0.00029
TRINITY_DN4285_c0_g1_i2	2.04751	-1.42677	6.25323e-05	---NA---	2479
TRINITY_DN4285_c0_g1_i3	2.36214	4.94514	1.68016e-06	hypothetical protein DPMN_011843 [Dreissena polymorpha]	1838	0.00031
TRINITY_DN82551_c0_g1_i2	2.22428	-1.47365	4.59047e-06	---NA---	1641
TRINITY_DN22981_c0_g1_i2	2.79695	6.75489	9.13191e-05	uncharacterized protein LOC128239311 [Mya arenaria]	1362	2.4e-17
TRINITY_DN22981_c11_g2_i2	2.61511	-0.0445199	8.57014e-05	---NA---	246
TRINITY_DN13940_c1_g1_i1	2.13408	-0.756883	8.89687e-07	Hypothetical predicted protein [Mytilus galloprovincialis]	3906	2e-13
TRINITY_DN21063_c0_g1_i6	2.04762	-0.625272	4.52459e-09	---NA---	1720
TRINITY_DN8208_c0_g1_i30	3.07779	-1.96429	2.21669e-05	STE20-like protein [Mya arenaria]	3452	0
TRINITY_DN20282_c0_g1_i14	2.24181	-0.0412798	0.000128711	---NA---	1098
TRINITY_DN27518_c0_g1_i35	2.76657	-1.79498	8.3453e-05	---NA---	1852
TRINITY_DN44906_c0_g1_i3	4.37046	-1.92976	3.52429e-06	monocarboxylate transporter 14-like [Crassostrea angulata]	2093	6.3e-37
TRINITY_DN4592_c0_g1_i12	3.82118	-0.133528	1.40158e-10	GAS2-like protein 3 isoform X2 [Paramormyrops kingsleyae]	673	2.2e-15
TRINITY_DN4592_c0_g1_i18	3.86515	0.247486	5.95912e-12	GAS2-like protein 3 isoform X2 [Paramormyrops kingsleyae]	444	2.5e-22
TRINITY_DN4592_c0_g1_i20	3.87663	-0.618698	2.3113e-09	GAS2-like protein 3 isoform X2 [Paramormyrops kingsleyae]	333	3e-14
TRINITY_DN4592_c0_g1_i22	3.91241	0.372827	4.60183e-10	GAS2-like protein 3 isoform X2 [Paramormyrops kingsleyae]	275	4.8e-12
TRINITY_DN4592_c0_g1_i26	4.54021	0.986677	5.8215e-07	GAS2-like protein 3 isoform X2 [Paramormyrops kingsleyae]	884	1.3e-28
TRINITY_DN4592_c0_g1_i3	4.25301	0.526771	2.03512e-10	GAS2-like protein 3 isoform X2 [Paramormyrops kingsleyae]	362	9e-19
TRINITY_DN4592_c0_g1_i30	3.08791	-1.01455	3.11808e-07	GAS2-like protein 3 isoform X2 [Paramormyrops kingsleyae]	400	1.3e-18
TRINITY_DN4592_c0_g1_i4	3.20909	-1.78668	2.27383e-09	GAS2-like protein 3 isoform X2 [Paramormyrops kingsleyae]	849	2.6e-41
TRINITY_DN4592_c0_g1_i7	3.5954	-1.5434	6.84883e-08	GAS2-like protein 3 isoform X2 [Paramormyrops kingsleyae]	556	3.7e-07
TRINITY_DN4592_c0_g1_i9	4.24958	0.672188	1.86924e-09	GAS2-like protein 3 isoform X2 [Paramormyrops kingsleyae]	411	2.3e-17
TRINITY_DN4504_c5_g1_i6	2.52627	2.02818	0.000170899	bone morphogenetic protein 7-like [Ostrea edulis]	442	1.1e-13
TRINITY_DN9433_c1_g1_i5	2.1849	1.20594	4.83604e-06	---NA---	2042
TRINITY_DN75890_c0_g1_i10	2.12301	-1.73508	8.09255e-05	---NA---	1674
TRINITY_DN7639_c0_g2_i1	2.09257	6.81183	1.29662e-06	immunoglobulin heavy chain VHDJ region [Camelus dromedarius]	2311	1.6e-100
TRINITY_DN7639_c0_g2_i2	2.84054	1.51187	2.50894e-05	muscle M-line assembly protein unc-89-like [Branchiostoma belcheri]	1823	3.7e-102
TRINITY_DN48789_c0_g1_i1	2.82131	4.33769	4.17504e-06	teosin [Sinohyriopsis cumingii]	964	1.4e-06
TRINITY_DN6703_c0_g1_i3	2.37911	7.7914	8.28511e-06	putative BMP/DPP-class TGF-beta signal molecule [Helobdella robusta]	1617	6.3e-17
TRINITY_DN6793_c1_g1_i4	2.10822	-1.1972	0.000205218	---NA---	1260
TRINITY_DN6702_c0_g2_i4	2.228	-0.470825	9.83223e-05	---NA---	736
TRINITY_DN23333_c0_g1_i3	2.22834	0.93005	1.09681e-05	uncharacterized protein LOC128825761 [Malaclemys terrapin pileata]	1793	1.1e-117
TRINITY_DN14293_c0_g1_i15	2.6958	2.4732	0.000200514	---NA---	555
TRINITY_DN14293_c0_g1_i20	4.0875	-0.641737	8.28672e-13	---NA---	523
TRINITY_DN14245_c0_g1_i1	2.17173	-1.50153	0.000130998	---NA---	887
TRINITY_DN258_c0_g1_i2	2.91329	-1.62369	9.64346e-06	---NA---	2009
TRINITY_DN266_c18_g1_i19	6.08704	-1.94459	0.000152745	---NA---	4012
TRINITY_DN299_c2_g1_i12	2.42048	1.61538	8.13796e-05	zinc finger protein 628 isoform X3 [Crassostrea gigas]	3136	2.5e-132
TRINITY_DN241_c0_g1_i10	2.24408	-1.42694	1.3411e-05	---NA---	863
TRINITY_DN241_c0_g1_i8	2.24697	1.08335	3.81882e-05	---NA---	1134
TRINITY_DN98662_c0_g1_i1	2.24095	-0.339278	0.000203594	---NA---	245
TRINITY_DN3930_c0_g1_i15	2.07147	-1.3053	4.5112e-08	---NA---	559
TRINITY_DN63304_c0_g1_i3	2.69763	-0.677918	6.45041e-06	---NA---	858
TRINITY_DN4051_c0_g1_i14	2.95584	1.37178	0.000123743	---NA---	411
TRINITY_DN4051_c0_g1_i36	3.30203	4.07768	0.000108685	hypothetical protein J6590_035347 [Homalodisca vitripennis]	2609	0.00028
TRINITY_DN4051_c0_g1_i5	3.04545	-1.87345	2.19425e-05	uncharacterized protein BOVATA_014470 [Babesia ovata]	365	0.00031
TRINITY_DN4017_c4_g1_i14	2.1348	0.794976	1.95251e-05	putative uncharacterized transposon-derived protein F52C9.6 [Stylophora pistillata]	2730	6.5e-47
TRINITY_DN4017_c4_g1_i9	2.46499	1.40125	5.53223e-06	putative uncharacterized transposon-derived protein F52C9.6 [Stylophora pistillata]	2460	3.2e-47
TRINITY_DN63403_c0_g1_i1	2.30539	-0.158834	1.01548e-05	P2X purinoceptor 7-like [Crassostrea virginica]	743	6.2e-17
TRINITY_DN12799_c0_g1_i3	2.81101	2.63509	3.89612e-09	Hypothetical predicted protein [Mytilus galloprovincialis]	8599	2.3e-155
TRINITY_DN54308_c0_g1_i1	2.2337	-1.08986	4.72949e-08	---NA---	442
TRINITY_DN3175_c2_g1_i2	2.22052	0.44943	2.00345e-06	procathepsin L-like [Mya arenaria]	268	2.2e-46	GO:0006508;GO:0008234	proteolysis;cysteine-type peptidase activity
TRINITY_DN20977_c0_g1_i1	2.38417	1.24184	9.2263e-07	---NA---	1680
TRINITY_DN36178_c1_g1_i1	2.59607	-0.458658	0.000176241	---NA---	695
TRINITY_DN11811_c0_g1_i6	2.50746	-0.576655	1.88974e-06	---NA---	852
TRINITY_DN11811_c0_g1_i7	2.5501	0.00469835	2.63326e-05	---NA---	868
TRINITY_DN62570_c0_g1_i10	2.02696	9.66007	2.29161e-06	hic31 [Sinohyriopsis cumingii]	1593	4e-33
TRINITY_DN11904_c0_g1_i11	2.21567	-1.04163	5.65781e-07	Hypothetical predicted protein [Mytilus galloprovincialis]	492	7.7e-06
TRINITY_DN11904_c0_g1_i13	2.09932	-1.40697	1.86734e-06	Hypothetical predicted protein [Mytilus galloprovincialis]	497	2.4e-07
TRINITY_DN11904_c0_g1_i15	3.31702	1.64548	2.42504e-07	---NA---	643
TRINITY_DN11904_c0_g1_i29	2.27361	-0.820776	1.71965e-07	---NA---	514
TRINITY_DN86107_c0_g1_i11	2.07159	2.18479	2.60201e-06	---NA---	590
TRINITY_DN86107_c0_g1_i2	2.07484	0.769045	9.01337e-05	---NA---	367
TRINITY_DN8094_c0_g1_i3	3.161	3.51677	7.10267e-22	Kunitz/Bovine pancreatic trypsin inhibitor domain protein [Trichuris suis]	753	2.5e-34	GO:0110165	cellular anatomical structure
TRINITY_DN8094_c2_g1_i2	3.53713	-1.06174	1.432e-12	RecName: Full=PI-stichotoxin-Hmg3b; Short=PI-SHTX-Hmg3b; AltName: Full=Kunitz-type serine protease inhibitor HMGS1 [Heteractis magnifica]	409	3e-13	GO:0004867;GO:0005576;GO:0008200;GO:0042151;GO:0044465	serine-type endopeptidase inhibitor activity;extracellular region;ion channel inhibitor activity;nematocyst;obsolete modulation of sensory perception of pain in another organism
TRINITY_DN8094_c2_g2_i1	3.0221	0.330716	2.35627e-12	BPTI/Kunitz domain-containing protein-like [Pomacea canaliculata]	3191	8.6e-19	GO:0004867;GO:0005576	serine-type endopeptidase inhibitor activity;extracellular region
TRINITY_DN10032_c0_g1_i1	2.39288	0.518412	2.79568e-05	Actin, nonmuscle [Mizuhopecten yessoensis]	813	1.8e-107
TRINITY_DN76248_c0_g1_i1	3.12455	0.932148	7.51122e-08	---NA---	333
TRINITY_DN16558_c0_g1_i8	3.09611	3.58996	3.89755e-07	---NA---	1066
TRINITY_DN16558_c0_g2_i2	3.15859	2.67469	3.36876e-07	---NA---	605
TRINITY_DN16558_c2_g1_i5	3.0316	4.85999	1.9403e-06	LysM peptidoglycan-binding domain-containing protein [Brevibacillus laterosporus]	1392	1.4e-09
TRINITY_DN5258_c0_g1_i1	2.77607	0.00832293	1.34495e-08	---NA---	784
TRINITY_DN5258_c0_g1_i13	2.17852	2.49434	7.81333e-08	---NA---	729
TRINITY_DN5213_c0_g1_i1	2.57653	-1.49039	1.44107e-08	collagen alpha-1(XVII) chain-like isoform X1 [Larimichthys crocea]	1238	4.1e-14
TRINITY_DN5213_c0_g1_i13	2.05329	-1.26979	7.08463e-06	---NA---	1139
TRINITY_DN33893_c0_g2_i1	2.28621	2.56772	0.000204371	---NA---	591
TRINITY_DN4326_c1_g1_i19	2.28007	2.65382	6.74425e-11	---NA---	2436
TRINITY_DN4364_c0_g1_i2	3.62715	-0.493325	1.50064e-06	---NA---	1564
TRINITY_DN4319_c0_g1_i16	2.18008	0.531697	2.50788e-05	---NA---	4438
TRINITY_DN57340_c0_g1_i2	2.53174	2.14049	1.14482e-07	---NA---	1174
TRINITY_DN23904_c0_g2_i2	2.08215	-1.27928	1.72273e-05	insoluble matrix shell protein 5-like [Mercenaria mercenaria]	763	5.6e-15
TRINITY_DN2590_c0_g1_i1	2.03591	2.04625	1.00563e-08	Collagen alpha-3(VI) chain [Stylophora pistillata]	1424	3.8e-07
TRINITY_DN8374_c2_g1_i1	2.44713	2.45479	1.06347e-05	---NA---	2378
TRINITY_DN7457_c0_g1_i4	2.34447	2.0914	2.9093e-05	MFS transporter, OCT family, solute carrier family 22 (organic cation transporter), member 4/5 [Mytilus galloprovincialis]	4803	0
TRINITY_DN46744_c0_g1_i10	2.29424	0.0465729	2.10965e-05	---NA---	709
TRINITY_DN6586_c0_g1_i7	3.20057	-1.19549	3.53539e-05	serine-rich adhesin for platelets-like [Bufo gargarizans]	1499	2.4e-09
TRINITY_DN20532_c0_g1_i5	3.01292	-0.0901714	0.000188321	Inositol 1,4,5-trisphosphate receptor-interacting protein [Mizuhopecten yessoensis]	5925	3.5e-98
TRINITY_DN11423_c1_g1_i5	2.5667	1.57918	2.09406e-09	---NA---	1631
TRINITY_DN18822_c0_g1_i1	2.01818	-0.410535	2.06823e-05	---NA---	761
TRINITY_DN10621_c0_g1_i7	3.52771	0.866062	2.94482e-10	teosin [Sinohyriopsis cumingii]	1323	1.2e-07
TRINITY_DN10621_c0_g1_i8	3.22299	0.587534	1.30343e-10	teosin [Sinohyriopsis cumingii]	1265	1.1e-07
TRINITY_DN2833_c0_g1_i3	2.61824	2.47057	8.07871e-05	---NA---	2087
TRINITY_DN2833_c0_g1_i6	2.59821	-0.0469454	3.16491e-05	---NA---	591
TRINITY_DN10790_c5_g1_i2	2.54165	-0.145657	1.42725e-06	---NA---	1040
TRINITY_DN1937_c0_g3_i1	2.89138	1.90846	1.05619e-08	---NA---	2929
TRINITY_DN1968_c0_g1_i6	3.07072	-1.7307	9.91517e-05	low-density lipoprotein receptor-related protein 2-like isoform X3 [Mercenaria mercenaria]	1924	4.7e-48
TRINITY_DN25168_c1_g1_i1	2.87019	1.99661	4.52547e-08	---NA---	411
TRINITY_DN51598_c0_g1_i3	2.9703	0.301759	2.87487e-06	hypothetical protein ElyMa_005290500 [Elysia marginata]	349	5.9e-08
TRINITY_DN58889_c0_g1_i1	5.83598	-2.0997	4.94266e-05	---NA---	1516
TRINITY_DN41687_c0_g1_i10	3.44321	-0.839511	1.65249e-05	Fibrocystin-L [Mizuhopecten yessoensis]	2147	7.9e-135
TRINITY_DN74207_c0_g1_i1	3.39808	-2.01148	2.72966e-05	uncharacterized protein LOC126824369 isoform X1 [Patella vulgata]	627	0.00094
TRINITY_DN23530_c0_g1_i2	2.40208	0.571417	0.000105401	putative ammonium transporter 1 [Biomphalaria glabrata]	1464	2.9e-103	GO:0016020	membrane
TRINITY_DN23530_c0_g1_i3	2.84793	2.83782	4.52528e-05	putative ammonium transporter 1 isoform X1 [Mya arenaria]	2790	0	GO:0005886;GO:0008519;GO:0072488	plasma membrane;ammonium channel activity;ammonium transmembrane transport
TRINITY_DN39984_c0_g1_i1	2.15028	0.27866	5.67312e-05	homeobox protein [Branchiostoma belcheri]	1680	2.3e-35
TRINITY_DN23624_c0_g1_i5	8.08933	-0.388478	1.2439e-07	uncharacterized protein LOC127833863 isoform X1 [Dreissena polymorpha]	6554	0
TRINITY_DN89815_c1_g1_i2	3.41892	-0.757052	4.12958e-06	zinc metalloproteinase nas-38 isoform X2 [Patella vulgata]	373	1.9e-31	GO:0008237;GO:0046872	metallopeptidase activity;metal ion binding
TRINITY_DN89815_c1_g1_i6	3.21696	-1.82355	1.62752e-05	zinc metalloproteinase nas-15-like isoform X2 [Mya arenaria]	456	1.9e-18	GO:0008233	peptidase activity
TRINITY_DN22784_c0_g1_i13	2.15078	-1.53832	0.00014425	uncharacterized protein LOC110454026 isoform X1 [Mizuhopecten yessoensis]	473	0.00037
TRINITY_DN4113_c0_g1_i9	2.02185	5.65723	1.0017e-06	---NA---	2920
TRINITY_DN3224_c0_g1_i2	2.56857	3.15107	1.30834e-10	---NA---	781
TRINITY_DN22000_c0_g1_i1	2.02449	1.37436	3.43567e-05	sulfotransferase family cytosolic 1B member 1 [Rhinolophus sinicus]	1844	1.1e-06
TRINITY_DN1487_c0_g1_i1	2.15145	2.89146	3.75603e-12	fibrocystin-L-like [Mercenaria mercenaria]	15578	0
TRINITY_DN9071_c0_g1_i16	2.05591	1.24986	1.256e-06	17-beta-hydroxysteroid dehydrogenase type 6-like isoform X5 [Mercenaria mercenaria]	3916	2.1e-151	GO:0016020;GO:0016491	membrane;oxidoreductase activity
TRINITY_DN36477_c1_g1_i2	2.24155	-1.22513	7.80977e-05	predicted protein [Nematostella vectensis]	2238	3.6e-05
TRINITY_DN8144_c0_g1_i4	2.59346	-1.07712	5.46253e-07	Hypothetical predicted protein [Mytilus galloprovincialis]	1417	3.3e-18
TRINITY_DN87203_c0_g1_i1	2.57533	0.542908	0.000113001	---NA---	278
TRINITY_DN7249_c0_g2_i1	2.49207	1.5424	3.94487e-07	teosin [Sinohyriopsis cumingii]	918	2.6e-06
TRINITY_DN11162_c2_g1_i1	2.92094	0.00102313	3.1269e-07	---NA---	423
TRINITY_DN44713_c0_g1_i2	2.13089	-1.45026	3.00091e-05	---NA---	1782
TRINITY_DN6342_c0_g1_i8	2.57135	6.11391	1.28661e-09	chorion peroxidase-like [Dreissena polymorpha]	2827	0	GO:0016491	oxidoreductase activity
TRINITY_DN35798_c0_g1_i14	6.90627	-1.3575	0.000192237	---NA---	1714
TRINITY_DN26635_c0_g1_i6	2.39822	0.269268	4.32921e-16	---NA---	3315
TRINITY_DN17675_c0_g1_i7	2.59441	-1.02135	2.69795e-08	---NA---	2334
TRINITY_DN34860_c0_g1_i11	2.34013	-0.0218734	4.75635e-06	uncharacterized protein LOC128216725 isoform X1 [Mya arenaria]	3217	1e-52
TRINITY_DN60139_c0_g1_i4	2.29496	-1.22141	0.000119702	---NA---	2403
TRINITY_DN51095_c0_g1_i11	3.1299	1.55628	4.5328e-06	---NA---	292
TRINITY_DN51095_c0_g1_i14	3.45379	-0.306303	1.1682e-08	---NA---	311
TRINITY_DN51095_c0_g1_i16	2.79866	0.811835	7.25531e-06	YHU2-like protein [Mya arenaria]	471	2.8e-06
TRINITY_DN3518_c0_g1_i13	2.36991	2.60186	3.72654e-07	uncharacterized protein LOC124141445 [Haliotis rufescens]	1502	3.5e-06
TRINITY_DN3559_c1_g1_i2	4.72336	-2.07774	8.18092e-07	---NA---	1548
TRINITY_DN2605_c1_g1_i1	2.34217	1.73032	1.82301e-06	---NA---	3314
TRINITY_DN2659_c1_g1_i4	2.49925	4.61506	1.11298e-05	phenolphthiocerol/phthiocerol polyketide synthase subunit C-like [Mercenaria mercenaria]	8073	0	GO:0008152	metabolic process
TRINITY_DN2694_c13_g1_i3	3.16431	-1.78473	1.19393e-07	---NA---	1294
TRINITY_DN1703_c0_g1_i5	2.71135	1.81301	1.3768e-11	peptidylglycine monooxygenase [Mytilus galloprovincialis]	1881	1.2e-55	GO:0003824	catalytic activity
TRINITY_DN1703_c0_g1_i6	2.47257	3.19385	1.30407e-05	peptidylglycine monooxygenase [Mytilus galloprovincialis]	2040	2.1e-58	GO:0003824	catalytic activity
TRINITY_DN1755_c0_g1_i12	2.60541	-1.16662	0.000148354	---NA---	1485
TRINITY_DN74880_c0_g1_i10	3.81394	2.12425	3.19779e-09	Blastula protease 10 [Bulinus truncatus]	1216	4.9e-92
TRINITY_DN74880_c0_g1_i15	2.32059	-1.15956	1.18966e-12	zinc metalloproteinase nas-38 isoform X2 [Patella vulgata]	1605	1.6e-38	GO:0016787	hydrolase activity
TRINITY_DN74880_c0_g1_i5	3.45863	1.60245	1.08105e-14	cell death abnormality protein 1-like [Dreissena polymorpha]	1051	3.4e-68
TRINITY_DN23145_c0_g1_i4	2.13151	-0.260014	5.59588e-05	Pogo transposable element with KRAB [Stegodyphus mimosarum]	1183	4.2e-20
TRINITY_DN23119_c0_g1_i10	2.47889	6.12088	5.69056e-05	Hypothetical predicted protein [Mytilus galloprovincialis]	1497	8.8e-98
TRINITY_DN7563_c0_g1_i13	5.58695	-1.85784	2.74053e-05	E3 ubiquitin-protein ligase TRIM9-like isoform X1 [Mercenaria mercenaria]	4109	0	GO:0046872	metal ion binding
TRINITY_DN14187_c0_g1_i5	2.66199	1.61598	2.51667e-05	zinc finger protein 704-like [Mya arenaria]	3760	1.5e-152
TRINITY_DN31415_c0_g1_i3	2.33572	-1.57986	1.43641e-05	nitric oxide synthase, brain-like isoform X1 [Crassostrea virginica]	1988	0	GO:0000166;GO:0016491;GO:0043168;GO:0110165	nucleotide binding;oxidoreductase activity;anion binding;cellular anatomical structure
TRINITY_DN31420_c0_g1_i1	2.53999	-0.447595	0.000182457	---NA---	413
TRINITY_DN31405_c1_g1_i15	2.33247	-0.808955	5.97956e-06	CD209 [Branchiostoma lanceolatum]	400	3.6e-24
TRINITY_DN5724_c6_g1_i1	2.63571	-1.23211	7.83408e-08	---NA---	1762
TRINITY_DN13398_c0_g1_i10	2.80382	0.533633	6.91848e-06	zinc metalloproteinase nas-15-like isoform X2 [Mya arenaria]	3460	0	GO:0016787	hydrolase activity
TRINITY_DN13398_c0_g1_i16	2.41795	3.66096	1.70432e-12	Blastula protease 10 [Bulinus truncatus]	2534	1.2e-58
TRINITY_DN13398_c0_g1_i2	2.44296	4.45527	7.22239e-16	Blastula protease 10 [Bulinus truncatus]	2996	2.3e-71
TRINITY_DN13398_c0_g1_i6	2.98231	5.75503	1.03691e-14	zinc metalloproteinase nas-15-like isoform X2 [Mya arenaria]	4093	0	GO:0016787	hydrolase activity
TRINITY_DN13398_c0_g1_i8	2.82578	1.97135	9.13098e-05	zinc metalloproteinase nas-15-like isoform X2 [Mya arenaria]	4417	0	GO:0016787	hydrolase activity
TRINITY_DN173_c17_g1_i7	2.07171	1.95121	0.000133808	sulfotransferase 1B1-like [Mercenaria mercenaria]	1014	1.2e-41
TRINITY_DN173_c18_g2_i1	3.89757	-0.261339	5.22457e-09	---NA---	1124
TRINITY_DN4868_c0_g1_i19	3.07661	-1.10728	2.59982e-08	---NA---	798
TRINITY_DN4868_c0_g1_i23	2.57643	-1.27206	1.35664e-06	---NA---	1438
TRINITY_DN4868_c0_g1_i5	2.72652	-1.33688	4.45227e-08	---NA---	1272
TRINITY_DN12518_c0_g1_i3	2.03321	2.37781	2.45572e-05	MR30-like protein [Mya arenaria]	3963	0
TRINITY_DN20823_c0_g1_i2	2.21058	0.52887	1.1555e-05	fibroleukin-like isoform X5 [Branchiostoma floridae]	2124	0
TRINITY_DN3024_c0_g1_i3	2.07155	7.59158	4.75942e-07	---NA---	697
TRINITY_DN8832_c0_g1_i11	2.42521	-0.718262	2.57882e-05	---NA---	1260
TRINITY_DN8878_c0_g1_i11	2.05062	0.806202	9.85573e-05	transcript variant X3 [Nothobranchius furzeri]	936	7.5e-14
TRINITY_DN8821_c0_g1_i10	2.40549	6.41579	1.66865e-05	Hypothetical predicted protein [Mytilus galloprovincialis]	1562	2.8e-26
TRINITY_DN8821_c0_g1_i14	2.98633	7.38149	1.76287e-05	uncharacterized protein LOC110458471 [Mizuhopecten yessoensis]	1782	1.2e-41
TRINITY_DN44385_c0_g1_i4	2.11478	-0.267498	3.2034e-05	---NA---	453
TRINITY_DN1210_c8_g1_i1	2.22319	0.474791	9.88113e-07	---NA---	329
TRINITY_DN34512_c0_g1_i1	2.61469	-1.50844	0.000232392	---NA---	728
TRINITY_DN51724_c0_g1_i5	2.54386	-1.85366	0.000151031	---NA---	1327
TRINITY_DN7077_c2_g1_i5	2.72698	2.00547	9.18633e-08	protein yellow-like [Mizuhopecten yessoensis]	3617	0
TRINITY_DN980_c0_g1_i2	2.23139	4.12188	7.22247e-08	---NA---	963
TRINITY_DN980_c0_g1_i5	2.47784	1.01956	8.44765e-06	---NA---	972
TRINITY_DN964_c4_g1_i2	2.6036	-1.0489	2.47874e-06	hypothetical protein CAPTEDRAFT_158497 [Capitella teleta]	341	1.9e-05
TRINITY_DN983_c0_g3_i1	2.33007	4.60532	0.000128386	peroxidase-like [Mya arenaria]	4734	0
TRINITY_DN938_c0_g1_i23	2.06394	-1.04159	6.56457e-06	Hypothetical predicted protein [Mytilus galloprovincialis]	837	2.5e-05
TRINITY_DN938_c0_g1_i33	2.55278	0.705311	7.08158e-06	Hypothetical predicted protein [Mytilus galloprovincialis]	911	0.00016
TRINITY_DN6173_c0_g1_i8	2.6406	0.5451	2.134e-06	---NA---	1143
TRINITY_DN33732_c0_g2_i1	2.85863	0.621491	0.000221598	zinc metalloproteinase/disintegrin-like [Pecten maximus]	238	0.00017
TRINITY_DN3392_c0_g1_i1	2.49514	8.7757	3.80212e-05	spore coat protein SP96-like [Dreissena polymorpha]	2430	1e-37
TRINITY_DN3392_c0_g3_i2	2.38607	5.62062	9.13088e-05	A disintegrin and metalloproteinase with thrombospondin motifs 2-like [Biomphalaria glabrata]	2317	1.8e-33
TRINITY_DN3392_c0_g3_i5	2.86847	-0.791465	1.03257e-05	---NA---	1114
TRINITY_DN2480_c2_g1_i6	2.62432	-0.753031	7.24305e-08	---NA---	433
TRINITY_DN2420_c10_g1_i3	3.13128	-0.967103	8.07474e-05	Retrovirus-related Pol poly from transposon [Paramuricea clavata]	2421	1.7e-37
TRINITY_DN1581_c0_g1_i11	2.72592	3.00583	3.25643e-07	---NA---	1793
TRINITY_DN1581_c0_g1_i13	2.97929	1.24598	6.2681e-09	---NA---	2009
TRINITY_DN1581_c0_g1_i24	2.83298	0.283731	1.02423e-05	Variable membrane protein A [Alder yellows phytoplasma]	1588	2.1e-06
TRINITY_DN1581_c0_g1_i35	2.86732	0.0775711	0.000199627	---NA---	1120
TRINITY_DN1581_c0_g1_i41	2.14791	1.2764	1.06552e-07	---NA---	518
TRINITY_DN1581_c0_g1_i52	2.22204	-0.0986008	7.65491e-07	---NA---	3083
TRINITY_DN1578_c3_g1_i2	2.1292	-1.36226	0.000181385	---NA---	384
TRINITY_DN22055_c1_g1_i1	3.2389	2.80064	3.21101e-05	---NA---	3141
TRINITY_DN22025_c1_g1_i1	2.2042	1.93513	4.82215e-09	---NA---	316
TRINITY_DN29271_c0_g1_i1	3.99924	3.19958	8.23364e-08	---NA---	578
TRINITY_DN29271_c0_g1_i18	3.37275	3.58826	3.01828e-07	---NA---	681
TRINITY_DN29271_c0_g1_i2	3.16895	2.25466	2.17371e-08	---NA---	551
TRINITY_DN29271_c0_g1_i8	3.42501	0.662615	4.58949e-08	PKD domain-containing protein [Nitrososphaera sp.]	632	2.6e-05
TRINITY_DN29271_c1_g1_i1	3.19955	-0.950823	6.43459e-15	---NA---	288
TRINITY_DN30242_c1_g1_i10	2.1488	-1.15986	0.000173251	---NA---	387
TRINITY_DN30215_c0_g1_i1	2.18376	-0.227782	0.000201162	---NA---	1683
TRINITY_DN21258_c0_g1_i4	2.1398	1.65979	3.84054e-07	unnamed protein product, partial [Nippostrongylus brasiliensis]	1395	0.00052
TRINITY_DN7315_c0_g1_i19	2.87328	3.77019	4.58084e-07	---NA---	627
TRINITY_DN7315_c0_g1_i22	3.17966	4.48412	1.9094e-07	---NA---	1919
TRINITY_DN7315_c0_g1_i32	2.67342	3.88555	7.57512e-07	---NA---	1769
TRINITY_DN12118_c0_g2_i1	2.28792	1.63881	0.000138961	putative ammonium transporter 1 [Mya arenaria]	1625	5.2e-53	GO:0005886;GO:0008519;GO:0072488	plasma membrane;ammonium channel activity;ammonium transmembrane transport
TRINITY_DN12107_c0_g1_i3	2.02897	-1.03092	5.1358e-05	---NA---	1099
TRINITY_DN28560_c0_g1_i1	3.02701	0.0713417	4.34623e-10	---NA---	2778
TRINITY_DN45717_c0_g1_i1	2.01795	2.77365	2.00841e-07	---NA---	498
TRINITY_DN6489_c0_g1_i4	2.13136	2.27607	3.17554e-17	uncharacterized protein LOC118427081 [Branchiostoma floridae]	1774	0.00018
TRINITY_DN5595_c3_g1_i1	2.23834	0.339782	2.73348e-05	---NA---	375
TRINITY_DN5594_c13_g3_i1	2.97824	-0.326253	4.86243e-08	---NA---	340
TRINITY_DN5504_c0_g1_i9	2.5632	-0.988282	0.000191187	---NA---	326
TRINITY_DN78357_c0_g1_i2	2.30436	-0.0849774	8.77206e-06	Hypothetical predicted protein [Mytilus galloprovincialis]	3103	2.8e-24
TRINITY_DN18624_c0_g1_i4	2.27476	-0.857888	7.61116e-10	silkmaxin [Sinohyriopsis cumingii]	1351	1.6e-49
TRINITY_DN18788_c0_g1_i2	2.00884	-0.375279	0.000149815	---NA---	2496
TRINITY_DN18723_c0_g1_i1	3.71089	0.744091	7.31948e-13	riboflavin-binding protein-like isoform X2 [Acropora millepora]	908	6.1e-68	GO:0110165	cellular anatomical structure
TRINITY_DN10506_c0_g1_i1	2.61996	3.60891	6.41847e-06	---NA---	3328
TRINITY_DN10506_c0_g1_i3	3.07873	1.84555	1.71443e-05	---NA---	3365
TRINITY_DN1879_c0_g1_i1	2.3099	0.934926	7.22264e-06	---NA---	2276
TRINITY_DN1879_c0_g1_i30	2.82038	-0.54942	1.40123e-10	---NA---	2034
TRINITY_DN1885_c0_g1_i14	2.49731	-0.747072	1.04682e-05	---NA---	1366
TRINITY_DN25076_c0_g1_i1	2.15882	1.33193	2.37986e-08	proteoglycan 4-like [Procambarus clarkii]	905	4.5e-05
TRINITY_DN25076_c0_g1_i11	2.21924	0.447276	2.07883e-05	proteoglycan 4-like [Procambarus clarkii]	926	2.1e-08
TRINITY_DN25076_c0_g1_i18	2.52444	0.804584	3.88943e-05	TBC1 domain family member 2A isoform X1 [Epinephelus moara]	830	1.4e-12
TRINITY_DN8687_c0_g1_i2	2.52476	2.59453	1.32173e-05	heat shock protein 70 [Mytilus galloprovincialis]	2700	0	GO:0005524;GO:0006457;GO:0140662	ATP binding;protein folding;ATP-dependent protein folding chaperone
TRINITY_DN8632_c0_g1_i25	2.34778	8.34146	1.09734e-27	---NA---	2135
TRINITY_DN8632_c32_g1_i1	2.4392	3.01563	3.65759e-10	---NA---	974
TRINITY_DN8613_c0_g3_i1	2.3012	1.92131	0.000155398	M12 family metallo-peptidase [Steroidobacter agaridevorans]	466	4.8e-08
TRINITY_DN8630_c1_g1_i12	3.6837	1.40387	1.83151e-05	ADAM family mig-17 [Mizuhopecten yessoensis]	2285	2e-49
TRINITY_DN8630_c1_g1_i13	4.18995	-0.183071	1.46071e-06	ADAM family mig-17 [Mizuhopecten yessoensis]	1190	2.6e-36
TRINITY_DN8685_c0_g1_i10	2.33961	0.625237	5.18853e-05	sulfotransferase 1B1 [Dasypus novemcinctus]	743	5e-44
TRINITY_DN8685_c0_g1_i5	2.11156	-1.00752	6.66095e-06	sulfotransferase family cytosolic 1B member 1-like [Pecten maximus]	2165	3.3e-38
TRINITY_DN1073_c2_g1_i1	2.0453	-0.324793	3.90971e-08	---NA---	1076
TRINITY_DN1030_c2_g4_i2	2.03733	-0.853501	3.11738e-05	low-density lipoprotein receptor-related protein 6 isoform X5 [Crassostrea gigas]	1628	1e-13
TRINITY_DN1017_c1_g1_i10	2.12455	5.7034	1.55303e-07	Hypothetical predicted protein [Mytilus galloprovincialis]	1396	4.8e-36
TRINITY_DN1017_c1_g1_i6	2.4391	5.24683	2.69447e-06	Hypothetical predicted protein [Mytilus galloprovincialis]	1421	5.6e-36
TRINITY_DN1017_c3_g1_i3	2.66633	1.25775	1.56347e-05	---NA---	713
TRINITY_DN1017_c3_g2_i1	2.9839	1.97786	0.000194617	uncharacterized protein LOC127859777 [Dreissena polymorpha]	794	9.5e-45
TRINITY_DN92224_c0_g1_i4	3.15109	-0.607264	7.95127e-05	defense protein 3 [Caerostris darwini]	1130	1.9e-12
TRINITY_DN41592_c0_g1_i4	2.38261	1.1605	3.05393e-08	---NA---	2322
TRINITY_DN23501_c1_g1_i1	2.64947	5.25736	7.42679e-06	hypothetical protein DPMN_015402 [Dreissena polymorpha]	3836	0.0003
TRINITY_DN5810_c0_g1_i10	2.33995	0.9012	1.873e-05	serine-rich adhesin for platelets-like [Mya arenaria]	2642	3.5e-53
TRINITY_DN39806_c0_g4_i1	2.30056	-1.94125	2.80193e-05	---NA---	1694
TRINITY_DN22691_c0_g1_i1	2.12731	-0.516449	3.22608e-05	putative ammonium transporter 1 isoform X2 [Mya arenaria]	641	5.1e-65	GO:0016020	membrane
TRINITY_DN64298_c0_g1_i2	2.26498	0.779755	1.85167e-05	---NA---	1022
TRINITY_DN768_c0_g1_i3	2.05112	0.89773	0.000127186	---NA---	1079
TRINITY_DN789_c11_g1_i1	2.53276	6.09255	1.24854e-06	---NA---	1018
TRINITY_DN733_c0_g1_i1	3.09461	-0.547423	3.70803e-13	lysozyme 1-like [Crassostrea virginica]	611	7.2e-55	GO:0003796;GO:0005576;GO:0008152;GO:0031640;GO:0050829;GO:0050830	lysozyme activity;extracellular region;metabolic process;killing of cells of another organism;defense response to Gram-negative bacterium;defense response to Gram-positive bacterium
TRINITY_DN778_c0_g1_i27	2.0967	7.58414	3.46906e-11	---NA---	975
TRINITY_DN778_c0_g1_i7	2.0632	5.18134	1.0893e-10	---NA---	496
TRINITY_DN13628_c0_g1_i15	2.80982	0.271136	8.59695e-07	---NA---	2537
TRINITY_DN13628_c0_g1_i2	2.36492	1.70586	7.87203e-06	---NA---	4480
TRINITY_DN13611_c0_g1_i10	2.46622	-1.35228	3.40813e-06	---NA---	4489
TRINITY_DN21859_c0_g1_i1	2.85801	0.68461	2.50143e-17	zinc metalloproteinase nas-15-like isoform X2 [Biomphalaria glabrata]	462	7e-08
TRINITY_DN9817_c0_g1_i7	2.36991	0.169653	1.81617e-05	A disintegrin and metalloproteinase with thrombospondin motifs like isoform X1 [Physella acuta]	2888	1.6e-45
TRINITY_DN37154_c0_g1_i11	2.55196	-1.60085	0.00022156	ATP-dependent RNA helicase DHX58-like isoform X1 [Mercenaria mercenaria]	5059	0	GO:0003824;GO:0097159	catalytic activity;obsolete organic cyclic compound binding
TRINITY_DN8956_c0_g1_i1	2.31963	1.09043	4.53524e-05	---NA---	1486
TRINITY_DN8956_c0_g2_i1	2.67914	4.7144	1.63556e-05	laccase-like [Haliotis rufescens]	4131	0	GO:0046872	metal ion binding
TRINITY_DN8911_c0_g1_i11	7.23622	-1.10434	0.000158579	charged multivesicular body protein 3 [Cryptotermes secundus]	5121	4e-87	GO:0007034	vacuolar transport
TRINITY_DN19092_c0_g1_i7	2.41568	2.52106	1.32779e-12	---NA---	295
TRINITY_DN19084_c0_g1_i3	2.37322	-1.47874	6.17037e-06	---NA---	2702
TRINITY_DN78959_c0_g1_i15	3.80736	-0.67584	7.19708e-05	Hypothetical predicted protein [Mytilus galloprovincialis]	1786	0.0002
TRINITY_DN1352_c0_g1_i27	4.65818	0.870891	1.44488e-07	solute carrier family 28 member 3-like [Mercenaria mercenaria]	3156	0	GO:0016020	membrane
TRINITY_DN36308_c0_g1_i12	3.3193	-1.59903	4.29718e-05	fibrocystin-L-like [Mercenaria mercenaria]	1137	6.8e-100
TRINITY_DN86214_c0_g2_i1	2.33752	0.676538	3.49324e-07	peptidylglycine monooxygenase [Mytilus galloprovincialis]	1948	1.7e-56	GO:0003824	catalytic activity
TRINITY_DN18378_c0_g1_i5	2.67972	0.15999	1.37037e-05	growth arrest and DNA damage-inducible protein GADD45 alpha-like isoform X1 [Haliotis rubra]	1402	7.7e-08
TRINITY_DN18381_c0_g1_i11	2.33726	2.21328	0.000130613	laccase-3-like [Crassostrea virginica]	3020	0	GO:0046872	metal ion binding
TRINITY_DN18324_c0_g1_i7	4.20272	-0.798016	1.10686e-05	Hypothetical predicted protein [Mytilus galloprovincialis]	4094	0
TRINITY_DN7161_c1_g1_i11	2.45388	2.8853	3.21311e-06	Hypothetical predicted protein [Mytilus galloprovincialis]	2366	1.1e-38
TRINITY_DN10160_c2_g1_i2	2.12984	1.00217	7.09985e-05	beta-1,4-mannosyltransferase egh-like isoform X2 [Dreissena polymorpha]	3020	3.3e-140	GO:0016740	transferase activity
TRINITY_DN17431_c0_g1_i6	2.23203	-1.32723	8.96499e-07	neuronal acetylcholine receptor subunit alpha-2-like [Mercenaria mercenaria]	3461	4.4e-96
TRINITY_DN6284_c2_g1_i1	2.13691	-0.0463245	5.78772e-08	---NA---	1105
TRINITY_DN43835_c0_g3_i1	2.6733	0.00127023	5.45196e-05	Hypothetical predicted protein [Mytilus galloprovincialis]	1710	9.1e-20
TRINITY_DN43835_c0_g3_i4	3.01699	0.762275	6.53693e-06	ADAM family mig-17-like [Mizuhopecten yessoensis]	1933	1.5e-15
TRINITY_DN5391_c5_g1_i1	3.23457	0.483132	9.84453e-08	---NA---	467
TRINITY_DN16797_c1_g1_i3	2.10848	0.28022	1.84401e-05	---NA---	1758
TRINITY_DN16710_c0_g1_i3	3.42355	1.53053	1.00448e-11	Hypothetical predicted protein [Mytilus galloprovincialis]	730	9.5e-09
TRINITY_DN24903_c0_g1_i13	2.52808	0.386296	4.40807e-08	serine-rich adhesin for platelets isoform X3 [Crassostrea gigas]	3529	1.1e-94
TRINITY_DN15866_c0_g1_i11	2.17116	-1.21969	4.45591e-06	---NA---	1344
TRINITY_DN15964_c0_g2_i1	2.50842	-0.50953	4.89896e-05	exonuclease I, putative [Plasmodium reichenowi]	1200	8.6e-19	GO:0016787	hydrolase activity
TRINITY_DN9391_c0_g1_i2	2.63555	4.44283	8.33149e-08	---NA---	1135
TRINITY_DN1609_c12_g2_i5	2.00765	-0.663553	0.000183543	---NA---	1138
TRINITY_DN39326_c0_g1_i1	2.14526	-2.11202	0.000151826	---NA---	710
TRINITY_DN39435_c0_g1_i2	2.84452	-0.287573	0.000147749	---NA---	328
TRINITY_DN39435_c1_g1_i1	3.06066	-0.316215	3.44796e-05	---NA---	391
TRINITY_DN22285_c0_g1_i3	2.97908	-0.132618	0.000131711	Fibropellin-1 [Trichinella pseudospiralis]	414	1.3e-22
TRINITY_DN22285_c0_g3_i1	2.84556	0.0963456	0.000187987	receptor tyrosine-protein kinase let-23-like isoform X1 [Dendronephthya gigantea]	521	3.3e-29
TRINITY_DN29526_c1_g2_i6	2.23563	-0.963258	3.63415e-05	GPR157 [Mytilus edulis]	1746	1.2e-55	GO:0004888;GO:0007165	transmembrane signaling receptor activity;signal transduction
TRINITY_DN13271_c2_g1_i3	2.00094	-1.05425	3.49426e-06	extracellular copper/zinc superoxide dismutase [Sinohyriopsis cumingii]	954	3.5e-54	GO:0006801;GO:0016491;GO:0046872	superoxide metabolic process;oxidoreductase activity;metal ion binding
TRINITY_DN186193_c1_g1_i1	2.08411	-0.741947	2.29951e-07	BPTI/Kunitz domain-containing protein-like [Pocillopora verrucosa]	298	4.1e-23	GO:0005515;GO:0030414;GO:0110165	protein binding;peptidase inhibitor activity;cellular anatomical structure
TRINITY_DN168033_c0_g1_i1	2.35917	-0.787903	5.13422e-06	---NA---	218
TRINITY_DN106022_c0_g1_i11	2.11394	-0.989646	7.59161e-06	---NA---	2016
TRINITY_DN106022_c0_g1_i8	2.15762	1.28001	2.3742e-06	---NA---	2001
TRINITY_DN132546_c0_g2_i5	2.22519	0.0264856	1.24523e-05	---NA---	342
TRINITY_DN105047_c0_g1_i7	3.18324	-1.23764	3.54312e-12	---NA---	3478
TRINITY_DN123486_c0_g1_i8	2.70253	-1.52169	3.95922e-08	---NA---	1101
TRINITY_DN132876_c0_g2_i7	2.1347	0.349017	6.1605e-07	hypothetical protein C0Q70_01800 [Pomacea canaliculata]	1232	2.8e-08
TRINITY_DN175819_c0_g1_i10	2.7219	-1.97389	8.138e-05	Fibrocystin-L [Lamellibrachia satsuma]	507	2.9e-45
TRINITY_DN131895_c0_g1_i1	2.48024	1.74771	8.51328e-05	---NA---	375
TRINITY_DN150317_c8_g1_i1	2.00897	-0.552518	0.00022115	---NA---	308
TRINITY_DN107796_c0_g1_i1	2.45833	-1.19809	5.50811e-07	---NA---	449
TRINITY_DN134298_c0_g1_i1	2.57494	-0.42745	2.87593e-06	---NA---	1237
TRINITY_DN101749_c3_g1_i1	2.16294	3.10886	9.12044e-11	---NA---	274
TRINITY_DN132720_c0_g1_i2	2.12298	-1.28277	9.48707e-07	---NA---	1367
TRINITY_DN1014920_c0_g1_i1	2.06341	-0.464816	3.17987e-06	hic31 [Sinohyriopsis cumingii]	328	5.9e-18
TRINITY_DN1016885_c0_g1_i1	2.24097	-0.62787	1.35008e-09	---NA---	233
TRINITY_DN234021_c0_g1_i2	2.44912	-1.50827	2.87177e-08	---NA---	417
TRINITY_DN276998_c0_g1_i1	2.2455	0.669752	2.30035e-09	Hypothetical predicted protein [Mytilus galloprovincialis]	1205	1.1e-12
TRINITY_DN274938_c0_g1_i10	2.72816	1.59426	0.000119405	---NA---	650
TRINITY_DN276745_c0_g1_i3	2.64938	-1.67517	4.90797e-07	---NA---	536
TRINITY_DN229997_c0_g1_i5	2.59968	1.2088	0.000164244	---NA---	562
TRINITY_DN247196_c0_g1_i1	2.51668	2.53771	9.2801e-05	---NA---	389
TRINITY_DN1625904_c0_g1_i1	2.88628	1.4359	5.01021e-07	---NA---	1107
TRINITY_DN1620875_c0_g1_i1	2.48217	0.221342	1.16744e-11	---NA---	331
TRINITY_DN1620875_c1_g1_i1	2.05961	-1.53163	2.60525e-06	---NA---	211
TRINITY_DN1401785_c0_g1_i1	2.53732	-1.08248	3.62677e-07	---NA---	225
TRINITY_DN1401458_c0_g1_i1	2.62044	3.95089	8.81364e-05	---NA---	619
TRINITY_DN723463_c1_g1_i1	2.03759	-1.49967	1.91986e-05	---NA---	495
TRINITY_DN797747_c0_g1_i1	2.46643	4.73343	0.000200607	---NA---	954
TRINITY_DN899508_c0_g1_i1	2.19837	-0.893396	1.69766e-07	---NA---	360
TRINITY_DN351037_c0_g2_i1	2.5184	2.29905	1.94934e-05	---NA---	524
TRINITY_DN331098_c7_g1_i1	2.01823	-0.788004	2.21623e-06	---NA---	343
TRINITY_DN347512_c0_g1_i1	2.55833	2.2043	0.000230603	---NA---	367
TRINITY_DN350180_c1_g1_i1	2.52633	4.3297	4.48599e-11	---NA---	614
TRINITY_DN390863_c0_g1_i1	2.17125	2.20319	0.000114647	---NA---	412
TRINITY_DN302557_c0_g2_i1	2.16203	-1.49423	2.30412e-06	---NA---	222
TRINITY_DN489383_c0_g1_i1	2.66808	0.0476028	1.06559e-05	putative zinc carboxypeptidase [Pseudoliparis swirei]	281	1.7e-06
TRINITY_DN484519_c2_g1_i1	2.16642	-0.615565	1.33519e-07	---NA---	365
TRINITY_DN489007_c0_g1_i1	3.27284	0.17976	1.79277e-06	uncharacterized protein LOC101858911 [Aplysia californica]	1143	3.2e-10
TRINITY_DN422129_c1_g1_i15	2.8128	-0.313728	3.42187e-09	ecdysone-inducible protein E75-like [Mya arenaria]	3868	1.5e-146	GO:0004879;GO:0005634;GO:0006355;GO:0008270;GO:0030522;GO:0043565	nuclear receptor activity;nucleus;regulation of DNA-templated transcription;zinc ion binding;intracellular receptor signaling pathway;sequence-specific DNA binding
TRINITY_DN422129_c1_g1_i8	2.65897	-1.08825	0.000108799	ecdysone-inducible protein E75-like [Mya arenaria]	2882	2e-153	GO:0004879;GO:0005634;GO:0006355;GO:0008270;GO:0030522;GO:0043565	nuclear receptor activity;nucleus;regulation of DNA-templated transcription;zinc ion binding;intracellular receptor signaling pathway;sequence-specific DNA binding
TRINITY_DN543012_c0_g1_i1	2.55209	-0.338263	7.1441e-06	nodal protein [Patiria pectinifera]	970	3.4e-05
TRINITY_DN523788_c0_g1_i1	2.51193	-0.130529	1.80237e-07	---NA---	358
TRINITY_DN523788_c1_g1_i1	2.77436	2.24375	3.32008e-06	---NA---	564
TRINITY_DN526886_c0_g1_i1	2.44452	0.202223	0.00020409	---NA---	215
TRINITY_DN531165_c0_g1_i1	2.39687	1.38852	2.29312e-07	---NA---	381
TRINITY_DN542287_c0_g1_i10	2.7728	-1.05136	6.2104e-06	spore coat protein SP96-like [Dreissena polymorpha]	1055	4.3e-26
TRINITY_DN617763_c0_g1_i1	2.12118	0.639916	2.46934e-14	---NA---	311
TRINITY_DN618122_c1_g1_i1	2.44206	-0.498168	1.01469e-10	---NA---	263
TRINITY_DN656324_c0_g2_i2	3.03053	-1.16184	5.02852e-07	cathepsin L [Mytilus galloprovincialis]	212	1.1e-23	GO:0006508;GO:0008234	proteolysis;cysteine-type peptidase activity
TRINITY_DN626644_c0_g1_i1	2.77639	3.0443	4.63229e-05	---NA---	310

## Sheet: Sup3
Sequence name	Log fold change	p-value	False discovery rate	Description	Length	e-value	GO IDs	GO names
TRINITY_DN19236_c0_g1_i1	5.03856	1.29081	4.89724e-06	putative hypothetical protein [Deinococcus grandis]	577	1.6e-46
TRINITY_DN75277_c1_g1_i1	5.66054	1.85684	3.9344e-05	NB-ARC domain-containing protein	4104	1.9e-116
TRINITY_DN88545_c0_g1_i1	4.13983	-0.502238	1.15457e-06	Chain LA, 60S RIBOSOMAL PROTEIN L8 [Homo sapiens]	844	2.7e-177	GO:0002181;GO:0003735;GO:0005515;GO:0014069;GO:0022625;GO:0031090;GO:0098793;GO:0140236;GO:1990932	cytoplasmic translation;structural constituent of ribosome;protein binding;postsynaptic density;cytosolic large ribosomal subunit;organelle membrane;presynapse;translation at presynapse;5.8S rRNA binding
TRINITY_DN88473_c0_g1_i4	6.76057	-1.02655	4.66341e-06	---NA---	1018
TRINITY_DN88469_c0_g1_i8	4.6153	1.44855	8.73854e-05	apolipoprotein N-acyltransferase [Methylobacterium brachiatum]	4226	0	GO:0005886;GO:0016410;GO:0042158	plasma membrane;N-acyltransferase activity;lipoprotein biosynthetic process
TRINITY_DN88500_c0_g5_i1	4.41414	-0.303749	8.16823e-05	Rne/Rng family ribonuclease [Methylobacterium brachiatum]	1416	1.5e-104	GO:0000049;GO:0000287;GO:0004521;GO:0005737;GO:0006364;GO:0006402;GO:0008033;GO:0008270;GO:0008995;GO:0009898;GO:0019843	tRNA binding;magnesium ion binding;RNA endonuclease activity;cytoplasm;rRNA processing;mRNA catabolic process;tRNA processing;zinc ion binding;ribonuclease E activity;cytoplasmic side of plasma membrane;rRNA binding
TRINITY_DN88472_c0_g1_i1	6.70237	-1.50468	1.91754e-05	---NA---	1022
TRINITY_DN88538_c0_g2_i2	3.43485	-0.617977	4.69846e-07	---NA---	357
TRINITY_DN88538_c0_g3_i1	3.84464	0.204078	5.18998e-07	---NA---	458
TRINITY_DN88543_c0_g1_i1	5.81753	1.59826	0.000114463	serine--glyoxylate aminotransferase [Methylobacterium oxalidis]	3499	0	GO:0004760;GO:0008453;GO:0050281	L-serine-pyruvate transaminase activity;alanine-glyoxylate transaminase activity;L-serine-glyoxylate transaminase activity
TRINITY_DN88466_c0_g1_i1	6.24852	-0.545874	2.82659e-06	---NA---	1047
TRINITY_DN88509_c0_g1_i3	4.08765	-0.0991413	8.91233e-05	PAS domain-containing protein [Sphingomonas sp. CFBP 13728]	2756	0	GO:0000155;GO:0000160;GO:0016310	phosphorelay sensor kinase activity;phosphorelay signal transduction system;phosphorylation
TRINITY_DN88495_c0_g1_i1	6.57286	-1.18692	2.21189e-05	---NA---	566
TRINITY_DN88550_c0_g1_i8	4.40176	-1.11882	6.92508e-05	MULTISPECIES: heavy metal translocating P-type ATPase [Sphingomonas]	1190	0	GO:0005524;GO:0005886;GO:0015662;GO:0016491;GO:0016887;GO:0019829;GO:0046872;GO:0098655	ATP binding;plasma membrane;P-type ion transporter activity;oxidoreductase activity;ATP hydrolysis activity;ATPase-coupled monoatomic cation transmembrane transporter activity;metal ion binding;monoatomic cation transmembrane transport
TRINITY_DN88540_c0_g1_i6	4.17745	0.813435	2.98656e-10	---NA---	1805
TRINITY_DN88467_c0_g1_i2	3.0622	1.63497	4.57524e-09	NOP14 [Mytilus edulis]	704	2e-23	GO:0005634	nucleus
TRINITY_DN88519_c0_g1_i11	4.42753	1.06806	2.11641e-05	tRNA dihydrouridine synthase DusB [Sphingomonas faeni]	5372	0	GO:0002943;GO:0003723;GO:0008685;GO:0016114;GO:0017150;GO:0019288;GO:0046872;GO:0050518;GO:0050660	tRNA dihydrouridine synthesis;RNA binding;2-C-methyl-D-erythritol 2,4-cyclodiphosphate synthase activity;terpenoid biosynthetic process;tRNA dihydrouridine synthase activity;isopentenyl diphosphate biosynthetic process, methylerythritol 4-phosphate pathway;metal ion binding;2-C-methyl-D-erythritol 4-phosphate cytidylyltransferase activity;flavin adenine dinucleotide binding
TRINITY_DN88475_c0_g1_i2	3.18745	-1.33915	4.58594e-06	immune-associated nucleotide-binding protein 6-like isoform X1 [Haliotis rufescens]	1366	6.6e-87
TRINITY_DN88452_c0_g1_i1	2.33443	3.56858	6.37425e-09	---NA---	306
TRINITY_DN88452_c0_g1_i10	2.15661	1.00334	6.32598e-08	---NA---	435
TRINITY_DN88452_c0_g1_i9	8.60601	0.16975	1.95755e-06	---NA---	345
TRINITY_DN88539_c0_g2_i1	4.74624	-1.29046	0.000123179	MULTISPECIES: efflux RND transporter periplasmic adaptor subunit [Hymenobacter]	2347	0	GO:0016020;GO:0022857;GO:0055085	membrane;transmembrane transporter activity;transmembrane transport
TRINITY_DN88539_c0_g3_i1	4.49125	-1.15426	0.000100194	heavy metal translocating P-type ATPase [Hymenobacter sp. UV11]	2361	0	GO:0005524;GO:0005886;GO:0016887;GO:0019829;GO:0046872;GO:0098655	ATP binding;plasma membrane;ATP hydrolysis activity;ATPase-coupled monoatomic cation transmembrane transporter activity;metal ion binding;monoatomic cation transmembrane transport
TRINITY_DN21482_c0_g1_i9	4.27692	6.72349	5.11112e-11	scaffold attachment factor B2-like isoform X2 [Crassostrea virginica]	3085	5.3e-41	GO:0003723	RNA binding
TRINITY_DN21434_c0_g2_i1	4.34459	3.02727	3.16768e-05	MULTISPECIES: recombinase family protein [Sphingomonas]	7602	0	GO:0000150;GO:0003677;GO:0006310;GO:0015074	DNA strand exchange activity;DNA binding;DNA recombination;DNA integration
TRINITY_DN21434_c0_g3_i1	4.54434	3.76925	9.235e-07	IS66 family transposase [Novosphingobium sp. THN1]	9951	0	GO:0005344;GO:0005524;GO:0008941;GO:0009636;GO:0015671;GO:0016887;GO:0019825;GO:0020037;GO:0046872	oxygen carrier activity;ATP binding;nitric oxide dioxygenase NAD(P)H activity;response to toxic substance;oxygen transport;ATP hydrolysis activity;oxygen binding;heme binding;metal ion binding
TRINITY_DN21433_c0_g2_i8	3.61388	4.0318	7.127e-05	formylmethanofuran dehydrogenase subunit A [Methylobacterium sp.]	9098	0	GO:0016810	hydrolase activity, acting on carbon-nitrogen (but not peptide) bonds
TRINITY_DN21433_c1_g1_i16	6.24283	1.04355	8.31158e-05	ABC transporter ATP-binding protein/permease [Methylobacterium sp. E-005]	2495	0	GO:0005524;GO:0016020;GO:0055085;GO:0140359	ATP binding;membrane;transmembrane transport;ABC-type transporter activity
TRINITY_DN21433_c5_g1_i3	3.69832	3.23398	5.73877e-05	glucosidase [Methylobacterium sp.]	4337	0	GO:0004573;GO:0009311	Glc3Man9GlcNAc2 oligosaccharide glucosidase activity;oligosaccharide metabolic process
TRINITY_DN21498_c0_g3_i1	5.88904	-1.00436	1.96396e-05	---NA---	752
TRINITY_DN21443_c0_g1_i4	2.74737	0.424652	5.04999e-06	---NA---	2473
TRINITY_DN21412_c3_g1_i2	7.48789	-0.861292	3.07151e-07	---NA---	598
TRINITY_DN21416_c0_g2_i1	7.08968	0.0262382	1.68731e-06	---NA---	1055
TRINITY_DN21491_c0_g1_i1	7.17998	0.390829	5.98589e-08	---NA---	655
TRINITY_DN21415_c0_g1_i1	3.77572	0.380442	3.05771e-05	coiled-coil domain-containing protein 171-like isoform X1 [Mercenaria mercenaria]	3176	0
TRINITY_DN21479_c0_g4_i1	3.60196	2.99154	8.50932e-05	branched-chain amino acid ABC transporter ATP-binding protein/permease [Methylobacterium sp.]	3763	0	GO:0005524;GO:0005886;GO:0015658;GO:0015803;GO:0016887;GO:0055085	ATP binding;plasma membrane;branched-chain amino acid transmembrane transporter activity;branched-chain amino acid transport;ATP hydrolysis activity;transmembrane transport
TRINITY_DN21479_c1_g1_i5	3.53067	6.00557	4.78045e-05	Methanol dehydrogenase [cytochrome c] subunit 1 [Methylobacterium bullatum]	27535	0	GO:0005509;GO:0016020;GO:0030288;GO:0052933	calcium ion binding;membrane;outer membrane-bounded periplasmic space;alcohol dehydrogenase (cytochrome c(L)) activity
TRINITY_DN21479_c4_g1_i4	4.57326	0.291799	1.56015e-05	RNase adapter RapZ [Sphingomonas faeni]	3576	6.2e-180	GO:0001510;GO:0003723;GO:0005524;GO:0005525;GO:0005737;GO:0006396;GO:0008173	RNA methylation;RNA binding;ATP binding;GTP binding;cytoplasm;RNA processing;RNA methyltransferase activity
TRINITY_DN21471_c1_g1_i2	7.46754	0.133693	1.12223e-05	---NA---	600
TRINITY_DN21471_c1_g4_i1	5.3796	-1.23026	2.24735e-05	---NA---	863
TRINITY_DN21471_c2_g1_i1	6.14681	-0.754926	8.8946e-06	---NA---	665
TRINITY_DN21440_c0_g2_i1	4.80099	3.11653	2.30335e-10	hypothetical protein T4A_9613 [Trichinella pseudospiralis]	1556	1.8e-101
TRINITY_DN21448_c0_g1_i1	6.85035	0.1657	1.68411e-05	---NA---	735
TRINITY_DN21418_c0_g1_i6	5.08023	-1.09056	1.92779e-06	---NA---	820
TRINITY_DN21413_c2_g1_i1	8.19534	1.99133	6.20773e-09	---NA---	274
TRINITY_DN5625_c0_g1_i4	2.04397	5.92839	2.38035e-08	helicase ARIP4 isoform X2 [Crassostrea gigas]	8201	0	GO:0000166;GO:0016787;GO:0140640;GO:0140657	nucleotide binding;hydrolase activity;catalytic activity, acting on a nucleic acid;ATP-dependent activity
TRINITY_DN5661_c1_g1_i1	5.41387	-1.31374	3.53286e-05	---NA---	731
TRINITY_DN5607_c11_g2_i1	4.29489	-0.909277	7.14189e-07	---NA---	542
TRINITY_DN5630_c0_g1_i17	6.80918	0.530689	8.74685e-08	---NA---	621
TRINITY_DN5668_c0_g1_i19	2.51275	1.94227	0.000221256	---NA---	2616
TRINITY_DN5613_c0_g1_i6	4.16701	0.430286	3.93053e-07	---NA---	948
TRINITY_DN5613_c1_g2_i1	7.81368	-0.160213	1.46452e-06	---NA---	575
TRINITY_DN5613_c3_g1_i1	9.12764	1.6152	8.84642e-11	---NA---	715
TRINITY_DN5669_c12_g1_i7	4.46952	-1.25525	2.62257e-07	---NA---	477
TRINITY_DN5669_c15_g1_i1	3.91338	-0.656377	5.15611e-08	---NA---	319
TRINITY_DN5669_c19_g1_i8	2.47411	0.160931	1.35133e-05	---NA---	1801
TRINITY_DN5608_c7_g1_i1	4.41811	2.01213	3.82214e-11	---NA---	349
TRINITY_DN5608_c7_g2_i2	5.30361	0.558983	2.1809e-07	---NA---	374
TRINITY_DN5608_c12_g1_i6	3.98693	-0.59001	1.03991e-06	---NA---	500
TRINITY_DN5697_c0_g1_i4	2.15234	-0.444733	3.38762e-06	---NA---	1062
TRINITY_DN5621_c1_g1_i5	2.57113	3.63004	1.83354e-09	---NA---	986
TRINITY_DN5634_c2_g1_i7	4.32315	-0.0873484	7.17541e-10	---NA---	949
TRINITY_DN5634_c26_g1_i1	4.52069	1.31802	7.44274e-10	cytochrome c oxidase subunit II [Lampsilis cardium]	246	2.4e-30	GO:0004129;GO:0005507;GO:0005743;GO:0022900;GO:0070469;GO:1902600	cytochrome-c oxidase activity;copper ion binding;mitochondrial inner membrane;electron transport chain;obsolete respirasome;proton transmembrane transport
TRINITY_DN5645_c1_g1_i3	8.62805	0.226843	1.60558e-06	---NA---	357
TRINITY_DN5624_c0_g1_i1	2.37258	3.62254	1.82671e-09	signal recognition particle subunit SRP72-like isoform X2 [Dreissena polymorpha]	883	1.2e-15	GO:0006974;GO:0043229;GO:0048500	DNA damage response;intracellular organelle;signal recognition particle
TRINITY_DN5646_c0_g2_i3	2.15606	1.78102	9.40259e-09	---NA---	697
TRINITY_DN5678_c1_g1_i2	9.38419	5.08779	1.27943e-11	---NA---	328
TRINITY_DN5642_c3_g1_i35	2.64541	2.51644	8.38843e-07	poly(rC)-binding protein 3-like isoform X6 [Mercenaria mercenaria]	2546	5.4e-172	GO:0003676	nucleic acid binding
TRINITY_DN5698_c1_g1_i3	3.05882	-0.346525	5.62826e-08	---NA---	662
TRINITY_DN5667_c0_g1_i28	2.80866	1.94753	1.62002e-09	---NA---	549
TRINITY_DN5667_c10_g1_i4	3.40349	5.58182	6.82002e-12	leucine-rich repeats and immunoglobulin-like domains protein 1 [Haliotis rufescens]	2928	3.1e-57	GO:0009987;GO:0110165	cellular process;cellular anatomical structure
TRINITY_DN5667_c10_g1_i5	3.91278	4.68563	4.22066e-09	myosin light chain kinase, smooth muscle-like [Mercenaria mercenaria]	2640	7.9e-06
TRINITY_DN5689_c0_g3_i1	7.54161	-0.333576	6.2795e-07	---NA---	517
TRINITY_DN5675_c0_g1_i1	7.83834	6.81836	1.51927e-14	---NA---	502
TRINITY_DN5675_c0_g1_i10	6.85502	-0.337527	5.63415e-08	---NA---	279
TRINITY_DN5675_c0_g1_i11	4.28023	-0.855949	3.98108e-07	---NA---	552
TRINITY_DN5675_c0_g1_i12	5.56082	-1.33653	8.26473e-06	---NA---	420
TRINITY_DN5675_c0_g1_i4	6.52123	-0.675917	1.08222e-05	---NA---	336
TRINITY_DN5675_c0_g1_i9	6.89503	4.21304	1.23814e-12	---NA---	598
TRINITY_DN5675_c0_g2_i3	4.99286	-0.453235	2.49736e-07	---NA---	681
TRINITY_DN5675_c0_g3_i1	6.11025	-1.01748	6.666e-07	---NA---	388
TRINITY_DN5675_c1_g1_i7	8.50445	0.116546	7.71649e-07	---NA---	471
TRINITY_DN5675_c2_g1_i7	2.93706	2.93535	2.54412e-10	---NA---	621
TRINITY_DN5675_c3_g1_i6	8.10899	-0.29317	5.69432e-07	---NA---	470
TRINITY_DN5675_c3_g1_i7	8.07224	-0.363442	3.88222e-06	---NA---	375
TRINITY_DN37873_c0_g2_i1	4.52184	1.62214	1.22992e-05	MSMEG_0565 family glycosyltransferase [Methylobacterium sp.]	3892	0	GO:0009030;GO:0009228;GO:0016757	thiamine-phosphate kinase activity;thiamine biosynthetic process;glycosyltransferase activity
TRINITY_DN37873_c0_g3_i1	5.20173	1.32223	1.06431e-05	MSMEG_0565 family glycosyltransferase [Methylobacterium sp. J-090]	3469	0	GO:0009030;GO:0009228;GO:0016757	thiamine-phosphate kinase activity;thiamine biosynthetic process;glycosyltransferase activity
TRINITY_DN37873_c1_g1_i7	4.45642	3.3314	5.66935e-06	PLP-dependent aminotransferase family protein [Methylobacterium sp. J-001]	12835	0	GO:0003677;GO:0003700;GO:0006355;GO:0008483;GO:0030170	DNA binding;DNA-binding transcription factor activity;regulation of DNA-templated transcription;transaminase activity;pyridoxal phosphate binding
TRINITY_DN37873_c1_g1_i8	5.48008	1.16657	0.00018156	PLP-dependent aminotransferase family protein [Methylobacterium sp. WL120]	3280	0	GO:0003677;GO:0003700;GO:0006355;GO:0008483;GO:0030170	DNA binding;DNA-binding transcription factor activity;regulation of DNA-templated transcription;transaminase activity;pyridoxal phosphate binding
TRINITY_DN37873_c2_g1_i2	6.94917	1.11163	4.43936e-06	cytochrome d ubiquinol oxidase subunit II [Methylorubrum extorquens]	2253	0	GO:0005886;GO:0016491	plasma membrane;oxidoreductase activity
TRINITY_DN37873_c3_g1_i1	4.21725	0.640349	3.16319e-05	glycosyltransferase [Methylobacterium brachiatum]	2926	1.9e-127	GO:0016020;GO:0016740	membrane;transferase activity
TRINITY_DN37859_c0_g1_i12	2.05488	-0.639796	2.00925e-06	uncharacterized protein LOC127863362 [Dreissena polymorpha]	5663	1.4e-83
TRINITY_DN37876_c0_g2_i10	4.67414	3.00404	1.63931e-06	penicillin-binding protein 2 [Sphingomonas faeni]	15316	0	GO:0008658;GO:0016020;GO:0016740;GO:0051301	penicillin binding;membrane;transferase activity;cell division
TRINITY_DN37904_c1_g1_i5	4.50754	-0.175069	2.89561e-06	---NA---	250
TRINITY_DN37884_c0_g1_i4	4.80723	1.04432	3.01721e-05	AAA family ATPase [Rhizobium laguerreae]	3802	0	GO:0003677;GO:0006259;GO:0008854;GO:0032508;GO:0043139	DNA binding;DNA metabolic process;exodeoxyribonuclease V activity;obsolete DNA duplex unwinding;5'-3' DNA helicase activity
TRINITY_DN37884_c0_g1_i6	5.91388	1.37575	5.85208e-05	AAA family ATPase [Rhizobium laguerreae]	3816	0	GO:0003677;GO:0006259;GO:0008854;GO:0032508;GO:0043139	DNA binding;DNA metabolic process;exodeoxyribonuclease V activity;obsolete DNA duplex unwinding;5'-3' DNA helicase activity
TRINITY_DN37884_c0_g3_i5	5.85446	2.10291	3.96639e-06	AAA family ATPase [Rhizobium laguerreae]	5884	0	GO:0003677;GO:0006259;GO:0008854;GO:0032508;GO:0043139	DNA binding;DNA metabolic process;exodeoxyribonuclease V activity;obsolete DNA duplex unwinding;5'-3' DNA helicase activity
TRINITY_DN37855_c1_g1_i1	6.48627	-1.27635	1.54546e-06	---NA---	379
TRINITY_DN37855_c2_g2_i1	6.24202	-0.32622	4.51493e-07	---NA---	770
TRINITY_DN37893_c0_g1_i1	6.88559	2.1445	1.2608e-09	---NA---	1726
TRINITY_DN37857_c0_g1_i7	5.24274	0.562647	1.31725e-07	mitogen-activated protein kinase kinase kinase 3 isoform X6 [Homo sapiens]	1007	1.2e-40
TRINITY_DN37875_c0_g1_i2	3.51199	4.19943	8.56474e-05	MULTISPECIES: NirA family protein [unclassified Methylobacterium]	8043	0	GO:0020037;GO:0046872;GO:0048307;GO:0051539	heme binding;metal ion binding;ferredoxin-nitrite reductase activity;4 iron, 4 sulfur cluster binding
TRINITY_DN37875_c0_g1_i4	5.48728	-0.363088	0.000190362	NirA family protein [Methylobacterium sp.]	1562	0	GO:0020037;GO:0046872;GO:0048307;GO:0051539	heme binding;metal ion binding;ferredoxin-nitrite reductase activity;4 iron, 4 sulfur cluster binding
TRINITY_DN37875_c1_g1_i9	4.30524	1.42064	0.000156218	glycoside hydrolase family 15 protein [Methylobacterium brachiatum]	3717	0	GO:0005975;GO:0016787	carbohydrate metabolic process;hydrolase activity
TRINITY_DN37875_c2_g1_i7	4.32936	1.87886	2.78003e-05	TonB-dependent receptor [Sphingomonas faeni]	7785	0	GO:0009279;GO:0030246	cell outer membrane;carbohydrate binding
TRINITY_DN37877_c0_g1_i7	4.11435	0.985324	7.85944e-05	molecular chaperone DnaK [Sphingomonas faeni]	3223	0	GO:0005524;GO:0006457;GO:0051082;GO:0140662	ATP binding;protein folding;unfolded protein binding;ATP-dependent protein folding chaperone
TRINITY_DN37883_c0_g2_i9	4.5282	-0.0897617	1.46468e-05	S9 family peptidase [Sphingomonas faeni]	2380	0	GO:0004177;GO:0004252;GO:0006508	aminopeptidase activity;serine-type endopeptidase activity;proteolysis
TRINITY_DN37883_c0_g3_i1	4.56028	-0.262836	5.24697e-05	S9 family peptidase [Sphingomonas faeni]	1597	0	GO:0004177;GO:0004252;GO:0006508	aminopeptidase activity;serine-type endopeptidase activity;proteolysis
TRINITY_DN37871_c0_g2_i3	4.2878	0.230561	0.000181215	methanol oxidation system protein MoxJ [Methylobacterium brachiatum]	1760	9.6e-157	GO:0042597;GO:0046170	periplasmic space;methanol catabolic process
TRINITY_DN37871_c0_g3_i1	5.82087	0.038356	7.06228e-05	methanol oxidation system protein MoxJ [Methylobacterium sp.]	1165	2.2e-114	GO:0042597;GO:0046170	periplasmic space;methanol catabolic process
TRINITY_DN37878_c0_g1_i4	4.6006	1.08616	5.82279e-06	MaoC/PaaZ C-terminal domain-containing protein [Methylobacterium brachiatum]	2672	0
TRINITY_DN37878_c0_g3_i1	5.50572	1.17792	0.000276281	MaoC family dehydratase [Methylobacterium sp. BTF04]	2775	0	GO:0016740	transferase activity
TRINITY_DN37872_c0_g1_i2	5.94441	2.11153	3.42221e-05	acyl-CoA dehydrogenase family protein [Methylobacterium sp. J-078]	5049	0	GO:0004497;GO:0016627;GO:0050660	monooxygenase activity;oxidoreductase activity, acting on the CH-CH group of donors;flavin adenine dinucleotide binding
TRINITY_DN37872_c0_g1_i6	3.8913	1.22346	1.59925e-05	LLM class flavin-dependent oxidoreductase [Methylobacterium brachiatum]	3915	0	GO:0004497;GO:0016705	monooxygenase activity;oxidoreductase activity, acting on paired donors, with incorporation or reduction of molecular oxygen
TRINITY_DN37872_c0_g1_i7	4.3333	0.892641	5.04218e-05	acyl-CoA dehydrogenase family protein [Methylobacterium brachiatum]	3957	0	GO:0004497;GO:0016627;GO:0050660	monooxygenase activity;oxidoreductase activity, acting on the CH-CH group of donors;flavin adenine dinucleotide binding
TRINITY_DN37872_c2_g1_i1	3.55513	0.970962	0.000186344	ATP-binding cassette domain-containing protein [Rhodococcus fascians]	8734	0	GO:0005524;GO:0005886;GO:0008643;GO:0016887;GO:0022857;GO:0055085	ATP binding;plasma membrane;carbohydrate transport;ATP hydrolysis activity;transmembrane transporter activity;transmembrane transport
TRINITY_DN37869_c0_g1_i2	3.76295	3.09831	0.000102514	single-stranded-DNA-specific exonuclease RecJ [Methylobacterium goesingense]	5043	0	GO:0003676;GO:0005886;GO:0006281;GO:0006310;GO:0008409;GO:0008750;GO:0050661	nucleic acid binding;plasma membrane;DNA repair;DNA recombination;5'-3' exonuclease activity;proton-translocating NAD(P)+ transhydrogenase activity;NADP binding
TRINITY_DN37869_c0_g1_i7	3.75024	4.0466	3.2871e-05	sigma 54-interacting transcriptional regulator [Methylobacterium sp. J-078]	8912	0	GO:0003677;GO:0005524;GO:0006355;GO:0016301;GO:0016310;GO:0016887	DNA binding;ATP binding;regulation of DNA-templated transcription;kinase activity;phosphorylation;ATP hydrolysis activity
TRINITY_DN37869_c0_g3_i1	3.83928	0.961067	9.73741e-05	DEAD/DEAH box helicase family protein [Methylobacterium brachiatum]	3782	0	GO:0003677;GO:0004386;GO:0004519;GO:0005524	DNA binding;helicase activity;endonuclease activity;ATP binding
TRINITY_DN37874_c0_g1_i2	4.16755	2.25021	2.29712e-05	GMC family oxidoreductase [Sphingomonas faeni]	14819	0	GO:0016614;GO:0050660	oxidoreductase activity, acting on CH-OH group of donors;flavin adenine dinucleotide binding
TRINITY_DN37874_c0_g1_i4	4.9807	0.50478	2.98888e-06	MFS transporter [Sphingomonas faeni]	4451	0	GO:0008643;GO:0016020;GO:0022857;GO:0055085	carbohydrate transport;membrane;transmembrane transporter activity;transmembrane transport
TRINITY_DN37874_c1_g1_i1	4.63766	0.335868	6.27971e-06	ATP-binding protein [Methylobacterium brachiatum]	2175	4.7e-178	GO:0005524	ATP binding
TRINITY_DN37874_c2_g1_i6	4.57641	-0.173873	1.17529e-05	2-hydroxyacid dehydrogenase [Sphingomonas faeni]	2807	3.1e-165	GO:0008873;GO:0051287	gluconate 2-dehydrogenase activity;NAD binding
TRINITY_DN37874_c4_g1_i3	4.62592	0.0455523	0.000101648	MULTISPECIES: ATP-binding protein [Sphingomonas]	2121	0	GO:0005524	ATP binding
TRINITY_DN37892_c1_g1_i7	4.80576	1.21559	3.94273e-05	PEP-CTERM system histidine kinase PrsK [Sphingomonas faeni]	4484	0	GO:0004673;GO:0016020;GO:0016310	protein histidine kinase activity;membrane;phosphorylation
TRINITY_DN37880_c0_g2_i3	9.38779	2.06294	3.84167e-06	---NA---	1072
TRINITY_DN37880_c1_g1_i1	5.23587	-1.69599	0.000247474	---NA---	367
TRINITY_DN37903_c0_g1_i4	5.93173	0.0449768	2.54058e-08	---NA---	1389
TRINITY_DN79362_c0_g1_i3	3.30863	-0.506064	2.0678e-09	---NA---	929
TRINITY_DN79362_c0_g1_i5	2.23858	-0.713008	3.3074e-07	---NA---	287
TRINITY_DN63102_c1_g1_i1	5.59759	-1.24692	2.33926e-06	---NA---	316
TRINITY_DN63105_c2_g1_i1	6.51589	-0.91278	1.26781e-07	---NA---	1347
TRINITY_DN80288_c0_g1_i5	6.15146	-0.57037	6.72701e-06	---NA---	1277
TRINITY_DN80317_c0_g2_i1	5.56147	1.00936	2.69459e-10	---NA---	1196
TRINITY_DN80279_c0_g2_i2	5.51861	0.316101	0.00012343	molybdopterin-dependent oxidoreductase [Methylobacterium aquaticum]	1865	2.5e-141
TRINITY_DN80294_c0_g3_i1	7.20841	-0.317333	1.90278e-06	---NA---	761
TRINITY_DN80294_c20_g1_i1	2.65858	1.16595	6.61041e-10	---NA---	323
TRINITY_DN80323_c1_g1_i1	5.70771	0.901902	3.34456e-05	MULTISPECIES: TAXI family TRAP transporter solute-binding subunit [unclassified Methylobacterium]	2385	0	GO:0016020	membrane
TRINITY_DN80283_c0_g1_i1	5.11901	-0.169044	0.000132156	tetratricopeptide repeat protein [Sphingomonas sp. UV9]	2044	1e-170	GO:0015036	disulfide oxidoreductase activity
TRINITY_DN80283_c0_g1_i10	4.10483	0.598398	9.31495e-05	UbiH/UbiF/VisC/COQ6 family ubiquinone biosynthesis hydroxylase [Sphingomonas faeni]	4113	0	GO:0006744;GO:0016709;GO:0071949	ubiquinone biosynthetic process;oxidoreductase activity, acting on paired donors, with incorporation or reduction of molecular oxygen, NAD(P)H as one donor, and incorporation of one atom of oxygen;FAD binding
TRINITY_DN80280_c0_g1_i1	5.70661	1.31776	0.000192465	bifunctional phosphopantothenoylcysteine decarboxylase/phosphopantothenate--cysteine ligase CoaBC [Methylobacterium sp. BTF04]	3698	0	GO:0004632;GO:0004633;GO:0010181;GO:0015937;GO:0015941;GO:0046872	phosphopantothenate--cysteine ligase activity;phosphopantothenoylcysteine decarboxylase activity;FMN binding;coenzyme A biosynthetic process;pantothenate catabolic process;metal ion binding
TRINITY_DN28723_c0_g1_i10	5.78528	-0.556973	3.69172e-06	---NA---	412
TRINITY_DN28723_c0_g1_i13	6.28627	-1.58538	3.44619e-05	---NA---	343
TRINITY_DN28723_c0_g1_i4	7.60258	-0.749218	3.13763e-06	---NA---	388
TRINITY_DN28723_c0_g1_i5	8.6196	0.21539	4.03916e-07	---NA---	338
TRINITY_DN28723_c0_g1_i6	9.3397	1.41686	5.86487e-11	---NA---	273
TRINITY_DN28723_c1_g1_i28	4.09287	1.39748	2.15756e-07	---NA---	2270
TRINITY_DN28742_c0_g1_i3	4.53496	1.80983	1.86159e-09	Hypothetical predicted protein [Mytilus galloprovincialis]	3155	4.8e-26
TRINITY_DN28758_c0_g1_i2	8.29931	-0.115049	1.99166e-07	---NA---	1153
TRINITY_DN28799_c0_g1_i1	6.45937	-0.726989	4.7693e-06	---NA---	332
TRINITY_DN28799_c2_g1_i1	2.28921	0.890761	6.56704e-07	---NA---	404
TRINITY_DN28751_c2_g1_i2	4.23237	0.879351	7.15049e-05	putative alpha-1,2-mannosidase [Sphingomonas faeni]	4192	0	GO:0005975;GO:0016787;GO:0030246	carbohydrate metabolic process;hydrolase activity;carbohydrate binding
TRINITY_DN28751_c5_g2_i5	4.40729	0.978603	4.37992e-08	PAS domain S-box protein [Sphingomonas melonis]	3772	0	GO:0004673;GO:0005524;GO:0006355;GO:0009893;GO:0016310	protein histidine kinase activity;ATP binding;regulation of DNA-templated transcription;positive regulation of metabolic process;phosphorylation
TRINITY_DN28720_c0_g1_i1	7.6621	-0.700786	3.29278e-06	---NA---	471
TRINITY_DN28713_c0_g1_i1	2.17657	1.05212	5.15173e-07	---NA---	763
TRINITY_DN28754_c0_g3_i1	4.47384	-0.801616	1.29361e-07	---NA---	405
TRINITY_DN28762_c0_g1_i1	5.27198	-1.49739	4.08434e-08	calmodulin-like [Dreissena polymorpha]	1065	0.00022
TRINITY_DN28777_c0_g1_i23	4.34745	5.01854	4.36028e-11	ubinuclein-2-like [Dreissena polymorpha]	4128	1.2e-79
TRINITY_DN28781_c0_g1_i1	4.94952	-0.141104	1.19909e-08	---NA---	1685
TRINITY_DN28738_c0_g1_i1	7.0373	-0.821411	2.84548e-06	---NA---	850
TRINITY_DN28738_c0_g1_i8	7.76228	-0.594015	7.42259e-07	---NA---	767
TRINITY_DN28757_c0_g1_i13	2.02412	1.32905	8.47102e-07	Hypothetical predicted protein [Mytilus galloprovincialis]	2814	3.8e-19
TRINITY_DN28757_c0_g1_i9	5.21612	1.77718	8.40437e-11	Hypothetical predicted protein [Mytilus galloprovincialis]	1302	3e-20
TRINITY_DN28731_c0_g2_i1	2.28323	-0.402643	1.84953e-07	---NA---	878
TRINITY_DN28792_c0_g1_i3	6.82681	-1.4229	8.72185e-06	---NA---	412
TRINITY_DN28784_c1_g1_i1	6.28035	-1.14971	3.91348e-06	---NA---	1232
TRINITY_DN79446_c0_g2_i2	3.66503	-0.137696	2.90826e-05	titin-like isoform X5 [Mya arenaria]	1290	5.3e-06
TRINITY_DN79446_c0_g3_i1	3.72044	-1.43242	0.000164296	---NA---	478
TRINITY_DN79490_c0_g2_i9	4.38822	1.9648	5.09183e-06	sigma 54-interacting transcriptional regulator [Sphingomonas faeni]	7649	0	GO:0000160;GO:0004852;GO:0005524;GO:0006355;GO:0016020;GO:0016887;GO:0033014;GO:0043565	phosphorelay signal transduction system;uroporphyrinogen-III synthase activity;ATP binding;regulation of DNA-templated transcription;membrane;ATP hydrolysis activity;tetrapyrrole biosynthetic process;sequence-specific DNA binding
TRINITY_DN79490_c0_g5_i1	4.44257	0.742647	3.5085e-05	AsmA family protein [Sphingomonas sp. Leaf343]	4612	0	GO:0016020	membrane
TRINITY_DN12463_c0_g3_i1	6.6826	-1.50435	1.72399e-06	---NA---	763
TRINITY_DN12463_c0_g4_i1	8.69257	0.28745	1.69185e-06	---NA---	488
TRINITY_DN12483_c0_g1_i11	2.3784	1.40996	9.44652e-10	---NA---	537
TRINITY_DN12427_c1_g1_i2	2.11669	-0.154775	1.39862e-07	---NA---	734
TRINITY_DN12403_c0_g1_i12	2.1109	0.970662	1.54963e-07	---NA---	1519
TRINITY_DN12479_c0_g1_i5	6.2749	1.47167	3.51079e-05	E3 ubiquitin-protein ligase RNF14-like [Haliotis rufescens]	680	4.4e-31
TRINITY_DN12426_c0_g1_i1	6.95069	1.24531	6.83547e-08	---NA---	2449
TRINITY_DN12429_c0_g2_i2	3.28004	0.280229	0.000281534	HUS1 [Mytilus edulis]	2521	1.1e-89	GO:0031981;GO:0043232	nuclear lumen;intracellular membraneless organelle
TRINITY_DN12431_c2_g3_i1	7.90635	-0.507875	3.00479e-06	---NA---	436
TRINITY_DN12474_c4_g1_i12	6.58312	4.19386	1.38783e-07	---NA---	1618
TRINITY_DN12460_c4_g1_i9	2.6662	2.91087	2.13177e-09	---NA---	2875
TRINITY_DN12492_c0_g1_i5	10.2401	3.23452	7.15003e-10	---NA---	843
TRINITY_DN12492_c1_g1_i1	6.9172	-0.607972	6.91478e-07	---NA---	235
TRINITY_DN12492_c1_g2_i1	7.20746	-1.13451	5.60534e-06	---NA---	235
TRINITY_DN12492_c2_g2_i1	7.44903	2.56248	8.83016e-12	---NA---	874
TRINITY_DN12492_c3_g1_i1	8.21868	0.987272	8.73639e-07	---NA---	322
TRINITY_DN12419_c2_g2_i1	2.6661	-0.296595	1.48395e-06	---NA---	1052
TRINITY_DN12416_c0_g1_i16	7.21163	-1.08416	1.66406e-05	reverse transcriptase domain-containing protein [Candidatus Thiodiazotropha endolucinida]	961	2.3e-13
TRINITY_DN12416_c0_g1_i3	7.79464	-0.599982	2.9218e-06	---NA---	601
TRINITY_DN12416_c0_g1_i7	8.72425	0.294417	1.88294e-06	reverse transcriptase domain-containing protein [Candidatus Thiodiazotropha endolucinida]	882	3.7e-13
TRINITY_DN12405_c1_g1_i5	3.56549	-0.0806914	3.9308e-07	Gastrula zinc finger protein XlCGF57.1 [Araneus ventricosus]	2318	8.8e-27
TRINITY_DN12409_c0_g1_i1	5.407	0.984925	5.66419e-05	dynein axonemal heavy chain 6-like isoform X1 [Mytilus californianus]	9519	0	GO:0005524;GO:0005874;GO:0005930;GO:0007018;GO:0008569;GO:0016887;GO:0030286;GO:0045505;GO:0051959	ATP binding;microtubule;axoneme;microtubule-based movement;minus-end-directed microtubule motor activity;ATP hydrolysis activity;dynein complex;dynein intermediate chain binding;dynein light intermediate chain binding
TRINITY_DN12488_c3_g1_i1	6.86296	-0.950606	2.60012e-07	---NA---	354
TRINITY_DN12497_c0_g2_i1	3.71582	1.91347	9.7863e-12	---NA---	285
TRINITY_DN12433_c0_g1_i1	7.89482	2.03436	2.03656e-10	Hypothetical predicted protein [Paramuricea clavata]	1006	9.7e-11	GO:0006807;GO:0043170;GO:0044238	obsolete nitrogen compound metabolic process;macromolecule metabolic process;primary metabolic process
TRINITY_DN12433_c5_g1_i1	7.31906	-0.994487	4.8437e-06	RNase H-like domain-containing protein [Campylobacter sp. CS_ED1]	754	7.7e-14
TRINITY_DN96668_c0_g1_i1	7.22024	-1.13629	6.56297e-06	---NA---	254
TRINITY_DN96701_c0_g1_i1	5.79553	-1.29237	8.67298e-05	integral membrane protein 2B [Rattus norvegicus]	1786	1.2e-174	GO:0000139;GO:0001540;GO:0005515;GO:0005524;GO:0005615;GO:0005886;GO:0010008;GO:0030660;GO:0042985	Golgi membrane;amyloid-beta binding;protein binding;ATP binding;extracellular space;plasma membrane;endosome membrane;Golgi-associated vesicle membrane;negative regulation of amyloid precursor protein biosynthetic process
TRINITY_DN4795_c0_g1_i1	3.26794	0.17077	1.10941e-07	---NA---	400
TRINITY_DN4706_c3_g1_i1	6.85129	0.393173	2.51253e-07	---NA---	351
TRINITY_DN4724_c0_g1_i10	2.72692	-0.838052	1.3726e-05	hypothetical protein [Catenuloplanes nepalensis]	790	6.9e-06
TRINITY_DN4724_c0_g1_i17	5.13094	4.82914	5.11909e-11	Hypothetical predicted protein [Mytilus galloprovincialis]	3490	0
TRINITY_DN4762_c12_g1_i1	5.61617	-1.08482	8.4946e-06	---NA---	434
TRINITY_DN4758_c11_g1_i1	6.03987	-0.709837	2.67028e-07	---NA---	1071
TRINITY_DN4785_c5_g2_i1	3.97764	-0.887086	1.97568e-05	---NA---	409
TRINITY_DN4788_c0_g1_i39	6.07433	-0.811842	7.45899e-05	---NA---	2907
TRINITY_DN4707_c10_g1_i1	4.54356	4.94756	1.07135e-12	---NA---	309
TRINITY_DN4772_c1_g1_i1	6.87187	0.468627	2.29324e-09	---NA---	805
TRINITY_DN4734_c1_g1_i4	5.18758	2.89721	3.87954e-11	myosin-9-like isoform X1 [Dreissena polymorpha]	1168	4.9e-12
TRINITY_DN4768_c0_g1_i1	2.86679	1.62772	1.19281e-07	hypothetical protein DPMN_030912 [Dreissena polymorpha]	333	1e-08
TRINITY_DN4768_c0_g1_i2	2.60396	0.474267	7.67571e-07	hypothetical protein DPMN_030912 [Dreissena polymorpha]	334	2.2e-08
TRINITY_DN4728_c0_g1_i1	2.78505	2.22653	1.67763e-09	---NA---	439
TRINITY_DN4728_c0_g3_i1	4.02341	8.99508	5.50758e-12	RBM25 [Mytilus edulis]	3898	2.2e-102	GO:0003723;GO:0005634;GO:0006397	RNA binding;nucleus;mRNA processing
TRINITY_DN4705_c0_g1_i2	4.07784	4.62995	4.81643e-11	---NA---	1003
TRINITY_DN4704_c2_g1_i1	8.17075	0.591346	6.9273e-07	---NA---	379
TRINITY_DN4704_c6_g1_i1	6.40007	-1.31893	1.01418e-05	---NA---	560
TRINITY_DN4732_c0_g1_i11	2.02876	1.89566	9.07752e-07	---NA---	1281
TRINITY_DN4732_c0_g1_i13	2.05986	0.6518	1.75532e-05	---NA---	1195
TRINITY_DN4738_c1_g2_i10	4.74612	2.60496	6.24734e-07	inhibitor of growth protein 1-like [Crassostrea virginica]	3353	1.7e-88
TRINITY_DN4708_c0_g1_i11	4.49661	-0.344968	0.000272215	RING finger protein 10-like [Mercenaria mercenaria]	2880	0
TRINITY_DN4741_c0_g1_i11	2.01412	1.42255	7.9468e-08	---NA---	758
TRINITY_DN80341_c0_g1_i1	6.7142	-1.6438	2.50244e-05	general transcription factor II-I isoform X5 [Elephas maximus indicus]	402	9.5e-15
TRINITY_DN80358_c0_g2_i1	5.3967	0.147143	0.000131333	MULTISPECIES: flagellar biosynthesis protein FlhB [unclassified Methylobacterium]	1559	0	GO:0005886;GO:0009306;GO:0044780	plasma membrane;protein secretion;bacterial-type flagellum assembly
TRINITY_DN80421_c0_g2_i3	7.62501	2.35026	1.7501e-08	---NA---	715
TRINITY_DN28881_c0_g1_i8	6.88977	-0.365734	8.37543e-06	---NA---	637
TRINITY_DN28848_c0_g1_i1	2.56633	-0.37175	2.6667e-05	cytochrome b [Venustaconcha ellipsiformis]	1248	0	GO:0005743;GO:0008121;GO:0022904;GO:0045275;GO:0046872;GO:1902600	mitochondrial inner membrane;ubiquinol-cytochrome-c reductase activity;respiratory electron transport chain;respiratory chain complex III;metal ion binding;proton transmembrane transport
TRINITY_DN28854_c0_g2_i6	4.97544	5.71173	3.5152e-07	ATP-dependent helicase [Mesorhizobium sp.]	44645	0	GO:0003677;GO:0003678;GO:0005524;GO:0016887;GO:0032508	DNA binding;DNA helicase activity;ATP binding;ATP hydrolysis activity;obsolete DNA duplex unwinding
TRINITY_DN28854_c5_g1_i1	4.52053	-0.66052	9.26701e-05	DNA polymerase III subunit chi [Methylobacterium tardum]	993	6.8e-114	GO:0003677;GO:0003887;GO:0006260;GO:0071897	DNA binding;DNA-directed DNA polymerase activity;DNA replication;DNA biosynthetic process
TRINITY_DN28854_c8_g1_i1	4.75435	-0.0636131	2.16496e-05	DUF2891 domain-containing protein [Sphingomonas sp. KR1UV-12]	2584	1e-146
TRINITY_DN28865_c0_g1_i1	6.9317	-0.948192	6.67349e-07	---NA---	508
TRINITY_DN28844_c0_g2_i1	7.09904	-1.26469	4.16968e-06	---NA---	477
TRINITY_DN28825_c0_g1_i4	8.85675	0.903166	7.43621e-08	axoneme-associated protein mst101(2)-like [Schistocerca gregaria]	444	9.5e-14
TRINITY_DN28841_c0_g1_i10	4.52101	1.34491	3.78786e-05	ABC transporter permease [Methylobacterium brachiatum]	3772	0	GO:0016020	membrane
TRINITY_DN28841_c0_g1_i2	4.51947	2.1341	3.4921e-06	glycosyltransferase [Methylobacterium brachiatum]	7095	0	GO:0016757	glycosyltransferase activity
TRINITY_DN28841_c0_g1_i8	4.25674	3.57809	2.94782e-06	bifunctional methionine sulfoxide reductase B/A protein [Sphingomonas sp. BT553]	17282	1.9e-147	GO:0008113;GO:0033743;GO:0033744;GO:0036211	peptide-methionine (S)-S-oxide reductase activity;peptide-methionine (R)-S-oxide reductase activity;L-methionine:thioredoxin-disulfide S-oxidoreductase activity;protein modification process
TRINITY_DN28841_c2_g1_i1	4.8256	-0.745813	1.11093e-05	ABC transporter ATP-binding protein [Methylobacterium brachiatum]	941	1.3e-147	GO:0005524;GO:0016887	ATP binding;ATP hydrolysis activity
TRINITY_DN28859_c0_g1_i2	2.88719	1.13863	7.82211e-07	---NA---	1639
TRINITY_DN54092_c3_g1_i1	8.33872	1.81278	4.36236e-10	---NA---	917
TRINITY_DN71286_c1_g2_i1	5.07513	-1.13339	8.05889e-06	phosphoenolpyruvate carboxylase [Sphingomonas faeni]	941	4.3e-141	GO:0000287;GO:0006099;GO:0006107;GO:0008964;GO:0015977	magnesium ion binding;tricarboxylic acid cycle;oxaloacetate metabolic process;phosphoenolpyruvate carboxylase activity;carbon fixation
TRINITY_DN71267_c0_g1_i1	2.27007	-0.27162	7.957e-07	---NA---	307
TRINITY_DN71324_c0_g1_i8	4.74407	0.02074	0.000189602	tRNA preQ1(34) S-adenosylmethionine ribosyltransferase-isomerase QueA [Sphingomonas faeni]	2657	0	GO:0005737;GO:0008616;GO:0051075	cytoplasm;queuosine biosynthetic process;S-adenosylmethionine:tRNA ribosyltransferase-isomerase activity
TRINITY_DN19752_c0_g1_i2	5.81551	-0.18424	4.01597e-07	---NA---	924
TRINITY_DN19778_c0_g1_i1	7.16337	-0.0272822	1.03079e-07	---NA---	1491
TRINITY_DN19778_c1_g1_i10	4.94041	12.7663	3.60448e-14	NADH dehydrogenase subunit 4 [Lampsilis siliquoidea]	558	1.3e-103	GO:0008137;GO:0031966;GO:0042773;GO:0070469	NADH dehydrogenase (ubiquinone) activity;mitochondrial membrane;ATP synthesis coupled electron transport;obsolete respirasome
TRINITY_DN19795_c0_g1_i10	2.12303	0.370451	3.25264e-10	---NA---	1124
TRINITY_DN19709_c0_g1_i1	2.28495	0.827869	1.31173e-10	---NA---	284
TRINITY_DN19724_c0_g1_i1	7.5706	3.58766	4.39241e-06	Protein strawberry notch homolog 1,Protein strawberry notch homolog 2,Protein strawberry notch [Sepia pharaonis]	809	6.3e-15
TRINITY_DN19781_c0_g1_i10	7.86902	1.05417	1.22365e-07	---NA---	722
TRINITY_DN19781_c0_g1_i13	2.00363	1.18999	3.11813e-05	OTU10-like protein [Mya arenaria]	5248	1.2e-82
TRINITY_DN19762_c0_g1_i22	4.68386	0.557488	7.00305e-06	peripherin-2 [Mytilus galloprovincialis]	2581	2.3e-34
TRINITY_DN19786_c0_g1_i2	6.39806	0.747866	1.81637e-07	---NA---	1671
TRINITY_DN19786_c1_g1_i2	6.82458	-0.699029	7.47361e-06	---NA---	559
TRINITY_DN19786_c3_g3_i1	7.38276	-0.931209	1.91827e-06	---NA---	411
TRINITY_DN19763_c0_g1_i7	2.46019	2.01385	2.126e-08	---NA---	945
TRINITY_DN19798_c1_g2_i1	6.56363	0.624	2.24331e-08	tigger transposable element-derived protein 1-like [Nanorana parkeri]	813	2.4e-31	GO:0003677;GO:0005634	DNA binding;nucleus
TRINITY_DN0_c1_g1_i1	2.54965	1.38392	2.78921e-08	---NA---	1554
TRINITY_DN0_c35_g1_i1	7.80202	0.926161	3.35985e-06	---NA---	323
TRINITY_DN0_c69_g1_i1	7.86785	-0.530171	2.92913e-06	---NA---	503
TRINITY_DN0_c161_g1_i1	7.62022	-0.270743	1.96471e-06	---NA---	204
TRINITY_DN9_c44_g1_i2	6.06834	-1.37405	6.83827e-07	---NA---	511
TRINITY_DN14_c0_g1_i16	4.82616	6.48925	2.77144e-09	hypothetical protein Lal_00008596 [Lupinus albus]	1500	5.6e-90
TRINITY_DN14_c0_g1_i19	5.03131	4.95942	1.91788e-09	Conserved protein [Lacticaseibacillus rhamnosus GG]	676	2.8e-44
TRINITY_DN14_c0_g1_i23	4.957	4.80887	3.51378e-09	Uncharacterised protein [Streptococcus pneumoniae]	2903	2.4e-61
TRINITY_DN14_c0_g1_i27	4.38977	8.53312	7.11111e-08	MULTISPECIES: endopeptidase La [unclassified Methylobacterium]	56825	0	GO:0004176;GO:0004252;GO:0005524;GO:0005737;GO:0006515;GO:0016887;GO:0034605;GO:0043565	ATP-dependent peptidase activity;serine-type endopeptidase activity;ATP binding;cytoplasm;protein quality control for misfolded or incompletely synthesized proteins;ATP hydrolysis activity;cellular response to heat;sequence-specific DNA binding
TRINITY_DN14_c0_g1_i32	5.09564	8.25088	7.4819e-09	hypothetical protein FXW26_05315 [Candidatus Liberibacter asiaticus]	3195	8.8e-84
TRINITY_DN14_c1_g1_i1	5.35375	5.8531	3.27485e-09	Uncharacterised protein [Mycobacteroides abscessus subsp. abscessus]	648	2.6e-75
TRINITY_DN14_c1_g1_i14	4.79696	-0.187104	5.68097e-07	histone deacetylase [Novimethylophilus kurashikiensis]	323	5.6e-36	GO:0008686;GO:0009231;GO:0016020;GO:0016853;GO:0046872	3,4-dihydroxy-2-butanone-4-phosphate synthase activity;riboflavin biosynthetic process;membrane;isomerase activity;metal ion binding
TRINITY_DN14_c1_g1_i20	4.70354	6.42239	3.40155e-07	ParA family protein [Methylobacterium sp. 37f]	4046	4.9e-129
TRINITY_DN14_c1_g1_i28	4.8876	3.71696	1.93937e-08	histone deacetylase [Novimethylophilus kurashikiensis]	406	4.5e-35	GO:0016020	membrane
TRINITY_DN14_c2_g1_i2	5.48914	1.06408	1.79259e-07	IS1 transposase InsAB [Pseudomonas cichorii]	369	2.1e-58
TRINITY_DN14_c4_g1_i1	4.45075	-0.161178	5.1266e-05	hypothetical protein SI859A1_01496 [Aurantimonas manganoxydans SI85-9A1]	213	2.8e-28
TRINITY_DN14_c4_g2_i3	4.91073	4.17737	7.51676e-05	Putative secreted protein {ECO:0000313|EMBL:JAB01013.1} [Pantoea ananatis]	925	1.6e-22
TRINITY_DN14_c6_g1_i1	4.96129	0.364913	1.53511e-05	cell wall-associated hydrolase [uncultured bacterium]	310	6.2e-20	GO:0016787	hydrolase activity
TRINITY_DN14_c6_g5_i1	4.38807	-0.649635	2.0025e-05	hypothetical CTC00065-like protein [Clostridium sp.]	519	9.6e-58
TRINITY_DN14_c7_g1_i3	5.07456	0.0674505	8.28541e-07	Uncharacterised protein [uncultured Faecalibacterium sp.]	711	1.5e-29
TRINITY_DN14_c8_g1_i1	4.90169	0.274312	2.15492e-06	Conserved protein [Lacticaseibacillus paracasei]	475	3e-27
TRINITY_DN14_c11_g1_i1	6.12087	1.87772	2.1403e-08	Conserved protein [Lacticaseibacillus rhamnosus GG]	396	5.5e-33
TRINITY_DN14_c13_g1_i11	4.8719	1.27387	4.68132e-07	putative membrane protein [Burkholderia sp. RPE67]	471	5.3e-53
TRINITY_DN14_c17_g1_i1	5.11298	2.35652	1.35283e-05	Uncharacterised protein [Odoribacter splanchnicus]	606	2.3e-18
TRINITY_DN14_c32_g2_i1	5.38298	1.19711	1.1499e-07	Uncharacterised protein [Mycobacteroides abscessus subsp. abscessus]	389	2.5e-39
TRINITY_DN14_c34_g2_i1	4.65667	2.93594	8.63527e-08	Klebsiella pneumoniae subsp. rhinoscleromatis strain SB3432, complete genome {ECO:0000313|EMBL:CCI75589.1} [Pantoea ananatis]	273	1.6e-26	GO:0016740	transferase activity
TRINITY_DN14_c34_g2_i2	5.19785	1.56358	1.75785e-05	Klebsiella pneumoniae subsp. rhinoscleromatis strain SB3432, complete genome {ECO:0000313|EMBL:CCI75589.1} [Pantoea ananatis]	270	1.5e-34	GO:0016740	transferase activity
TRINITY_DN14_c43_g2_i1	3.96387	-1.02366	0.000147744	Uncharacterised protein [Mycobacteroides abscessus subsp. abscessus]	396	7.1e-52
TRINITY_DN6_c0_g1_i3	3.62656	10.6119	3.57285e-10	cytochrome b [Lampsilis siliquoidea]	387	6.5e-70	GO:0005743;GO:0008121;GO:0022904;GO:0045275;GO:0046872;GO:1902600	mitochondrial inner membrane;ubiquinol-cytochrome-c reductase activity;respiratory electron transport chain;respiratory chain complex III;metal ion binding;proton transmembrane transport
TRINITY_DN6_c1_g1_i1	3.69099	4.86408	3.55095e-10	cytochrome b [Lampsilis siliquoidea]	753	5.4e-102	GO:0005743;GO:0008121;GO:0022904;GO:0045275;GO:0046872;GO:1902600	mitochondrial inner membrane;ubiquinol-cytochrome-c reductase activity;respiratory electron transport chain;respiratory chain complex III;metal ion binding;proton transmembrane transport
TRINITY_DN6_c6_g1_i1	3.62657	0.351197	4.2388e-09	cytochrome b [Lampsilis siliquoidea]	344	3.2e-27	GO:0005743;GO:0008121;GO:0022904;GO:0045275;GO:0046872;GO:1902600	mitochondrial inner membrane;ubiquinol-cytochrome-c reductase activity;respiratory electron transport chain;respiratory chain complex III;metal ion binding;proton transmembrane transport
TRINITY_DN56_c6_g1_i2	6.66489	-1.12068	9.00842e-08	---NA---	646
TRINITY_DN56_c6_g1_i3	5.59277	-0.133104	0.000253903	---NA---	780
TRINITY_DN56_c6_g1_i4	5.52614	-0.547444	0.000227412	---NA---	580
TRINITY_DN11_c2_g2_i1	3.63309	4.11706	8.17947e-11	---NA---	361
TRINITY_DN11_c2_g3_i1	3.68807	-0.0953279	2.11992e-10	---NA---	361
TRINITY_DN11_c127_g1_i1	2.35447	5.63664	1.45242e-09	pre-mRNA-splicing factor CWC25 homolog [Pecten maximus]	864	3.1e-32
TRINITY_DN62_c3_g1_i1	6.6156	0.201207	2.91578e-06	---NA---	620
TRINITY_DN10_c8_g1_i1	5.10828	0.661333	2.20455e-08	---NA---	549
TRINITY_DN10_c11_g1_i1	6.58528	2.37152	2.96325e-10	---NA---	380
TRINITY_DN10_c40_g1_i1	5.42506	-0.0154704	8.44055e-07	reverse transcriptase domain-containing protein [Candidatus Thiodiazotropha endolucinida]	397	1.8e-10
TRINITY_DN13_c1_g1_i29	3.54623	8.4034	1.76248e-08	polyubiquitin-C [Crocodylus porosus]	921	3e-94
TRINITY_DN13_c1_g3_i1	7.54032	2.91676	1.66055e-11	---NA---	1330
TRINITY_DN45_c2_g1_i1	3.39139	0.026335	5.56751e-07	---NA---	513
TRINITY_DN45_c2_g1_i28	3.56794	-0.862369	1.72797e-07	---NA---	272
TRINITY_DN31_c3_g1_i10	2.03365	0.474053	1.5207e-07	---NA---	2675
TRINITY_DN31_c5_g2_i1	6.77126	0.190919	5.25051e-06	---NA---	888
TRINITY_DN21_c2_g1_i1	3.17826	1.8924	1.427e-09	60S acidic ribosomal protein P1-like [Biomphalaria glabrata]	437	6.9e-32	GO:0003735;GO:0006414;GO:0022626;GO:1990904	structural constituent of ribosome;translational elongation;cytosolic ribosome;ribonucleoprotein complex
TRINITY_DN69_c0_g1_i10	2.77416	1.42199	2.73553e-08	---NA---	1175
TRINITY_DN69_c0_g3_i1	2.77996	2.4103	2.31511e-09	---NA---	642
TRINITY_DN69_c2_g2_i1	7.03444	2.43161	3.21689e-09	Hypothetical predicted protein [Mytilus galloprovincialis]	880	1e-13
TRINITY_DN69_c39_g1_i1	6.11706	0.273966	2.85492e-08	---NA---	528
TRINITY_DN8_c1_g1_i33	2.48633	14.7485	1.6119e-06	senescence-associated protein [Gossypium australe]	5510	1.6e-118	GO:0043457	regulation of cellular respiration
TRINITY_DN8_c1_g1_i51	3.60742	1.50204	8.1049e-05	putative rRNA intron-encoded homing endonuclease [Quillaja saponaria]	730	1.7e-38	GO:0000150;GO:0000287;GO:0000725;GO:0003684;GO:0003697;GO:0004520;GO:0005515;GO:0005524;GO:0005737;GO:0006314;GO:0009432;GO:0009650;GO:0016539;GO:0016887;GO:0030145;GO:0042148;GO:0046677;GO:0140664	DNA strand exchange activity;magnesium ion binding;recombinational repair;damaged DNA binding;single-stranded DNA binding;DNA endonuclease activity;protein binding;ATP binding;cytoplasm;intron homing;SOS response;UV protection;intein-mediated protein splicing;ATP hydrolysis activity;manganese ion binding;DNA strand invasion;response to antibiotic;ATP-dependent DNA damage sensor activity
TRINITY_DN8_c1_g1_i68	2.84548	7.38482	1.24636e-08	senescence-associated protein [Gossypium australe]	4884	5.9e-143	GO:0043457	regulation of cellular respiration
TRINITY_DN8_c299_g1_i1	2.3699	0.0284807	7.75183e-05	hypothetical protein CDAR_457741 [Caerostris darwini]	836	4e-39	GO:0000150;GO:0000287;GO:0000725;GO:0003684;GO:0003697;GO:0004520;GO:0005515;GO:0005524;GO:0005737;GO:0006314;GO:0009432;GO:0009650;GO:0016539;GO:0016887;GO:0030145;GO:0042148;GO:0043457;GO:0046677;GO:0140664	DNA strand exchange activity;magnesium ion binding;recombinational repair;damaged DNA binding;single-stranded DNA binding;DNA endonuclease activity;protein binding;ATP binding;cytoplasm;intron homing;SOS response;UV protection;intein-mediated protein splicing;ATP hydrolysis activity;manganese ion binding;DNA strand invasion;regulation of cellular respiration;response to antibiotic;ATP-dependent D…
TRINITY_DN8_c303_g1_i1	4.82424	2.0266	8.02072e-15	---NA---	426
TRINITY_DN70_c2_g1_i1	6.36422	-0.806526	1.48289e-06	---NA---	293
TRINITY_DN97_c9_g1_i14	8.06263	-0.264277	6.48381e-05	---NA---	3008
TRINITY_DN97_c36_g1_i1	6.73321	2.12348	2.79397e-10	---NA---	853
TRINITY_DN46_c0_g1_i40	3.02287	1.0961	7.78817e-10	---NA---	339
TRINITY_DN46_c0_g1_i58	4.67048	1.84798	1.76454e-10	---NA---	249
TRINITY_DN46_c8_g1_i13	3.63276	1.32505	3.5454e-09	plexin A [Mytilus galloprovincialis]	475	9.9e-39	GO:0003697;GO:0005666;GO:0006351	single-stranded DNA binding;RNA polymerase III complex;DNA-templated transcription
TRINITY_DN46_c8_g2_i1	2.63501	-0.256762	7.01531e-08	---NA---	306
TRINITY_DN46_c24_g1_i1	3.24351	0.717839	3.30762e-07	---NA---	611
TRINITY_DN46_c42_g2_i1	3.38111	-0.695195	1.25352e-05	---NA---	262
TRINITY_DN46_c45_g1_i1	4.89245	0.109717	7.77412e-08	---NA---	287
TRINITY_DN46_c214_g1_i14	5.03288	6.4857	5.92472e-14	MOG interacting and ectopic P-granules protein 1-like [Mya arenaria]	4304	4.3e-159
TRINITY_DN46_c214_g1_i7	5.0071	7.47616	4.36261e-14	MOG interacting and ectopic P-granules protein 1-like [Mizuhopecten yessoensis]	6249	2.4e-175
TRINITY_DN28_c0_g1_i1	3.53632	12.9487	4.9094e-10	cytochrome b [Lampsilis siliquoidea]	1437	0	GO:0005743;GO:0008121;GO:0022904;GO:0045275;GO:0046872;GO:1902600	mitochondrial inner membrane;ubiquinol-cytochrome-c reductase activity;respiratory electron transport chain;respiratory chain complex III;metal ion binding;proton transmembrane transport
TRINITY_DN28_c0_g2_i1	4.80281	13.5468	2.76334e-13	---NA---	763
TRINITY_DN28_c0_g2_i8	4.51857	2.49521	2.13201e-10	---NA---	762
TRINITY_DN28_c0_g3_i1	4.26514	15.1858	3.23082e-12	NADH dehydrogenase subunit 2 [Lampsilis siliquoidea]	3713	1.8e-123	GO:0005743;GO:0006120;GO:0008137;GO:0070469	mitochondrial inner membrane;mitochondrial electron transport, NADH to ubiquinone;NADH dehydrogenase (ubiquinone) activity;obsolete respirasome
TRINITY_DN28_c0_g4_i1	5.10126	6.53157	1.35427e-13	cytochrome b [Sinohyriopsis schlegelii]	1027	9.9e-06
TRINITY_DN28_c1_g1_i1	4.45951	0.26664	6.96161e-08	---NA---	303
TRINITY_DN28_c2_g1_i1	4.03926	-0.0949692	5.92131e-08	---NA---	634
TRINITY_DN2_c0_g1_i1	5.12701	5.87042	4.12784e-14	cytochrome c oxidase subunit III [Sinohyriopsis schlegelii]	295	6.7e-44	GO:0004129;GO:0005739;GO:0016020;GO:0019646;GO:1902600	cytochrome-c oxidase activity;mitochondrion;membrane;aerobic electron transport chain;proton transmembrane transport
TRINITY_DN2_c3_g1_i1	4.00472	8.98699	1.24323e-11	cytochrome c oxidase subunit III [Lampsilis cardium]	226	8.4e-24	GO:0004129;GO:0005739;GO:0016020;GO:0019646;GO:1902600	cytochrome-c oxidase activity;mitochondrion;membrane;aerobic electron transport chain;proton transmembrane transport
TRINITY_DN36_c7_g1_i2	2.58791	3.90696	2.24873e-08	---NA---	825
TRINITY_DN36_c7_g1_i6	12.6708	4.23301	1.26087e-08	---NA---	452
TRINITY_DN36_c7_g2_i1	7.63826	1.20841	5.24272e-08	---NA---	228
TRINITY_DN36_c34_g1_i3	8.17869	-0.19513	5.76764e-07	---NA---	316
TRINITY_DN36_c76_g2_i1	6.96274	0.421421	6.68528e-07	---NA---	562
TRINITY_DN22_c16_g1_i11	2.46406	2.35454	3.18361e-13	---NA---	570
TRINITY_DN19_c0_g1_i36	2.25656	0.482698	1.4469e-06	---NA---	345
TRINITY_DN55_c8_g1_i1	2.14747	0.716601	8.42407e-07	---NA---	619
TRINITY_DN90_c0_g1_i11	7.01321	1.14245	1.77966e-09	---NA---	394
TRINITY_DN90_c18_g1_i2	7.3987	-0.458072	9.74188e-06	---NA---	650
TRINITY_DN1_c0_g2_i2	4.52975	3.24797	7.82596e-12	---NA---	275
TRINITY_DN1_c0_g2_i21	2.03474	1.23999	4.23716e-06	---NA---	618
TRINITY_DN1_c0_g2_i26	5.20069	2.2376	5.28601e-11	---NA---	348
TRINITY_DN1_c4_g2_i10	3.0793	0.801792	6.59293e-08	---NA---	535
TRINITY_DN1_c16_g2_i3	2.27385	3.51887	1.58055e-08	zinc finger CCCH-type with G patch domain-containing protein-like [Crassostrea virginica]	2915	1.3e-145	GO:0005488	binding
TRINITY_DN1_c17_g1_i1	6.64224	0.0598196	2.16595e-08	---NA---	270
TRINITY_DN1_c21_g1_i1	7.1871	0.439043	8.79246e-10	---NA---	493
TRINITY_DN1_c115_g1_i3	7.39641	0.154832	1.27062e-05	---NA---	202
TRINITY_DN1_c115_g1_i4	8.65041	0.231167	3.15958e-07	---NA---	245
TRINITY_DN1_c115_g2_i1	5.48372	2.30875	9.47925e-12	DDE-type integrase/transposase/recombinase [Campylobacter sp. JMF_03 NE3]	283	3.8e-16
TRINITY_DN54_c4_g1_i4	7.10679	0.0697091	9.45647e-08	---NA---	949
TRINITY_DN75_c1_g1_i18	2.00566	1.70966	5.2071e-08	---NA---	417
TRINITY_DN75_c1_g4_i3	2.73085	0.338252	4.92283e-06	Hypothetical predicted protein [Mytilus galloprovincialis]	994	1.6e-35
TRINITY_DN75_c12_g1_i8	3.06376	4.09886	1.96878e-09	PLCB [Mytilus coruscus]	2580	0	GO:0006629;GO:0007165;GO:0008081;GO:0046872;GO:0110165	lipid metabolic process;signal transduction;phosphoric diester hydrolase activity;metal ion binding;cellular anatomical structure
TRINITY_DN75_c51_g1_i2	3.7054	-0.415327	8.48694e-08	---NA---	262
TRINITY_DN75_c75_g1_i1	5.63355	5.24258	1.1567e-14	NADH dehydrogenase subunit 5 [Lampsilis siliquoidea]	281	0.00018
TRINITY_DN75_c103_g1_i1	4.68556	1.13862	9.46364e-10	NADH dehydrogenase subunit 5 [Lampsilis siliquoidea]	261	3.7e-31	GO:0005743;GO:0008137;GO:0042773	mitochondrial inner membrane;NADH dehydrogenase (ubiquinone) activity;ATP synthesis coupled electron transport
TRINITY_DN99_c5_g1_i15	4.21556	-0.831414	2.27847e-08	---NA---	374
TRINITY_DN99_c13_g1_i5	6.19543	1.08834	1.98368e-09	---NA---	1301
TRINITY_DN87703_c0_g1_i1	5.93886	1.41354	2.68009e-05	inorganic phosphate transporter [Methylorubrum populi]	3281	0	GO:0005315;GO:0006817;GO:0016020;GO:0055085	phosphate transmembrane transporter activity;phosphate ion transport;membrane;transmembrane transport
TRINITY_DN87687_c0_g1_i6	8.72804	1.3964	6.84518e-07	---NA---	461
TRINITY_DN87684_c0_g1_i13	4.00674	0.404497	1.08357e-05	mechanosensitive ion channel [uncultured Sphingomonas sp.]	3967	0	GO:0016020;GO:0055085	membrane;transmembrane transport
TRINITY_DN87684_c1_g1_i1	3.98758	-0.765853	0.000127602	cytochrome c oxidase assembly protein [Methylobacterium brachiatum]	1233	5.4e-111	GO:0005507;GO:0005886;GO:0008535	copper ion binding;plasma membrane;respiratory chain complex IV assembly
TRINITY_DN87685_c0_g1_i4	4.17587	0.910851	5.24984e-05	double-strand break repair protein AddB [Sphingomonas faeni]	6669	0	GO:0004386;GO:0016787	helicase activity;hydrolase activity
TRINITY_DN87666_c0_g2_i3	7.41411	-0.968499	6.44344e-06	DDE-type integrase/transposase/recombinase [Candidatus Thiodiazotropha taylori]	550	1.8e-52	GO:0006259	DNA metabolic process
TRINITY_DN87690_c0_g3_i2	4.90391	-0.753204	1.35629e-05	MULTISPECIES: selenoneine synthase SenA [Methylobacterium]	4863	0	GO:0016757	glycosyltransferase activity
TRINITY_DN87690_c0_g4_i1	6.1077	0.0686659	0.00012276	MULTISPECIES: selenide, water dikinase SelD [unclassified Methylobacterium]	1578	1.3e-174	GO:0000287;GO:0004756;GO:0005524;GO:0016260;GO:0016310	magnesium ion binding;selenide, water dikinase activity;ATP binding;selenocysteine biosynthetic process;phosphorylation
TRINITY_DN87736_c0_g2_i2	4.32208	0.563886	1.75711e-05	FkbM family methyltransferase [Methylobacterium brachiatum]	2561	0	GO:0004825;GO:0005524;GO:0005737;GO:0006431;GO:0008757;GO:0032259	methionine-tRNA ligase activity;ATP binding;cytoplasm;methionyl-tRNA aminoacylation;S-adenosylmethionine-dependent methyltransferase activity;methylation
TRINITY_DN87736_c0_g3_i3	4.73221	1.09644	2.83293e-05	FkbM family methyltransferase [Methylobacterium brachiatum]	3129	0	GO:0003887;GO:0008757;GO:0016887;GO:0032259;GO:0071897	DNA-directed DNA polymerase activity;S-adenosylmethionine-dependent methyltransferase activity;ATP hydrolysis activity;methylation;DNA biosynthetic process
TRINITY_DN20687_c0_g1_i4	6.89039	-0.591064	1.46498e-06	---NA---	957
TRINITY_DN20654_c2_g1_i2	3.95303	-0.447354	4.04557e-06	---NA---	330
TRINITY_DN20654_c13_g1_i1	6.86993	-1.40793	7.93449e-06	---NA---	205
TRINITY_DN20621_c0_g1_i11	6.36969	-1.75854	9.38395e-05	---NA---	639
TRINITY_DN20689_c2_g1_i1	2.31271	-0.524254	3.17369e-06	---NA---	286
TRINITY_DN20645_c0_g1_i14	4.11202	-0.148444	0.000141333	DNA translocase FtsK [Methylobacterium sp.]	655	5e-150	GO:0003677;GO:0005524;GO:0005886;GO:0016887;GO:0051301	DNA binding;ATP binding;plasma membrane;ATP hydrolysis activity;cell division
TRINITY_DN20645_c0_g1_i19	3.70524	6.08943	2.46149e-05	DUF4159 domain-containing protein [Methylobacterium sp.]	30934	0	GO:0003677;GO:0005524;GO:0005886;GO:0016887;GO:0051301	DNA binding;ATP binding;plasma membrane;ATP hydrolysis activity;cell division
TRINITY_DN20657_c0_g1_i3	6.65255	-1.56842	1.1892e-05	---NA---	348
TRINITY_DN20657_c0_g1_i4	4.23084	-1.04242	1.26599e-07	---NA---	341
TRINITY_DN20657_c0_g1_i6	4.07751	-0.826332	2.69501e-07	---NA---	537
TRINITY_DN20657_c1_g1_i3	6.90669	-1.34185	1.82287e-06	---NA---	939
TRINITY_DN20657_c1_g1_i4	2.87762	0.796047	3.19002e-08	---NA---	375
TRINITY_DN20635_c0_g1_i5	5.48723	0.613986	2.86545e-08	---NA---	1511
TRINITY_DN20669_c0_g2_i2	5.77474	-1.32871	8.76944e-05	---NA---	792
TRINITY_DN20679_c0_g1_i5	4.36423	0.294923	6.24568e-08	---NA---	837
TRINITY_DN20679_c0_g1_i6	3.7529	-0.790015	4.18029e-07	---NA---	604
TRINITY_DN20691_c0_g1_i5	5.84052	3.08188	6.75387e-06	microtubule-associated protein 9-like isoform X1 [Dreissena polymorpha]	2110	4.6e-42
TRINITY_DN20691_c0_g1_i9	2.56637	5.07445	1.32124e-12	microtubule-associated protein 9-like isoform X1 [Dreissena polymorpha]	2134	7.7e-43
TRINITY_DN20611_c0_g2_i1	7.50262	-0.399705	5.15013e-07	---NA---	351
TRINITY_DN20673_c0_g1_i1	5.90205	-1.41875	1.83872e-05	---NA---	585
TRINITY_DN20653_c0_g1_i2	6.61946	1.57247	1.45313e-09	---NA---	562
TRINITY_DN20653_c1_g3_i5	5.72508	-1.23986	3.69062e-05	---NA---	583
TRINITY_DN20653_c2_g2_i10	6.70052	-0.017834	6.58098e-09	---NA---	480
TRINITY_DN20653_c2_g2_i13	6.57059	1.70534	2.82447e-08	---NA---	404
TRINITY_DN20653_c3_g1_i2	6.39826	-0.547795	3.89035e-08	---NA---	410
TRINITY_DN20697_c2_g1_i2	3.7539	0.930829	6.69941e-14	---NA---	281
TRINITY_DN3847_c1_g1_i2	2.20029	1.1786	8.08848e-07	---NA---	1031
TRINITY_DN3839_c2_g1_i10	3.1973	1.41837	1.43193e-10	---NA---	476
TRINITY_DN3839_c23_g1_i1	7.4974	-0.373559	1.25008e-08	---NA---	298
TRINITY_DN3818_c0_g1_i11	2.67337	0.527396	1.9844e-06	protein C3orf33 homolog [Pomacea canaliculata]	1710	1e-17
TRINITY_DN3862_c1_g1_i12	4.50028	0.510498	6.55077e-07	cyclic AMP-responsive element-binding protein 5-like [Mya arenaria]	656	4.1e-28
TRINITY_DN3862_c4_g1_i2	6.71575	-0.474828	1.7405e-08	---NA---	324
TRINITY_DN3869_c2_g1_i11	6.24639	-1.17425	4.31126e-07	---NA---	1184
TRINITY_DN3889_c1_g3_i3	2.44035	-0.661652	6.77498e-07	---NA---	518
TRINITY_DN3889_c1_g3_i4	2.40745	3.44191	1.01857e-11	---NA---	407
TRINITY_DN3889_c1_g3_i6	2.67633	-0.543478	2.25679e-07	---NA---	662
TRINITY_DN3857_c0_g1_i1	7.57323	0.57454	2.21018e-06	---NA---	683
TRINITY_DN3865_c13_g1_i1	5.93482	-0.974306	8.25432e-07	---NA---	1658
TRINITY_DN3822_c6_g2_i1	7.15782	-0.682949	2.22387e-06	---NA---	267
TRINITY_DN3877_c0_g2_i1	5.80955	0.253216	3.59356e-07	Optomotor-blind protein [Danaus plexippus plexippus]	607	3.9e-59	GO:0000978;GO:0003700;GO:0005634;GO:0006357;GO:0045893	RNA polymerase II cis-regulatory region sequence-specific DNA binding;DNA-binding transcription factor activity;nucleus;regulation of transcription by RNA polymerase II;positive regulation of DNA-templated transcription
TRINITY_DN3848_c0_g2_i6	7.13599	1.36447	2.77512e-08	hypothetical protein [Candidatus Thiodiazotropha taylori]	1175	5.8e-20
TRINITY_DN3848_c0_g3_i4	5.41458	0.158473	1.18568e-07	uncharacterized protein LOC128554246 [Mercenaria mercenaria]	1732	1.3e-31
TRINITY_DN3895_c0_g1_i3	8.10323	2.19871	2.25105e-09	---NA---	284
TRINITY_DN3895_c0_g3_i2	8.46935	3.66037	1.04416e-10	---NA---	536
TRINITY_DN3895_c0_g4_i1	6.27827	0.845971	3.12523e-10	---NA---	345
TRINITY_DN3895_c5_g1_i1	6.35097	-1.79343	8.59708e-05	---NA---	296
TRINITY_DN3895_c5_g1_i2	4.03889	-1.04573	0.000132087	---NA---	285
TRINITY_DN3895_c5_g2_i1	7.81055	-0.0844767	4.43122e-08	---NA---	551
TRINITY_DN3895_c6_g2_i1	10.4846	3.48011	6.28361e-09	---NA---	368
TRINITY_DN3895_c7_g1_i1	7.4888	-0.881513	4.18695e-06	---NA---	250
TRINITY_DN3895_c9_g1_i1	5.37268	-0.838155	1.20039e-07	---NA---	357
TRINITY_DN3895_c11_g1_i1	6.88804	-0.0438638	4.97842e-08	DDE-type integrase/transposase/recombinase [Campylobacter sp. JMF_03 NE3]	343	1.2e-16
TRINITY_DN3895_c12_g1_i1	3.75911	-0.843267	3.42984e-05	RNA-directed DNA polymerase from mobile element jockey [Xyrichtys novacula]	1247	3.9e-39
TRINITY_DN3895_c13_g1_i1	7.25568	-0.288289	1.60569e-05	---NA---	436
TRINITY_DN3895_c16_g1_i12	7.72032	0.943773	1.11003e-05	Retrovirus-related Pol polyprotein from transposon 412 [Merluccius polli]	403	1.2e-05
TRINITY_DN3895_c16_g1_i5	7.05664	-0.135096	1.98305e-06	---NA---	882
TRINITY_DN3807_c2_g1_i1	3.75455	0.713076	3.84642e-07	---NA---	1084
TRINITY_DN3807_c2_g2_i1	4.87917	1.06978	2.95186e-08	---NA---	476
TRINITY_DN3898_c0_g1_i1	3.74227	-0.581049	3.50842e-08	---NA---	509
TRINITY_DN3814_c0_g1_i9	4.95986	1.64304	7.10226e-09	---NA---	1177
TRINITY_DN3859_c1_g1_i1	8.36536	-0.0324359	6.50813e-08	---NA---	291
TRINITY_DN3859_c1_g1_i2	5.5353	0.313808	6.9669e-07	---NA---	735
TRINITY_DN3859_c2_g1_i1	4.20352	0.167691	2.92392e-09	---NA---	258
TRINITY_DN3838_c1_g1_i19	2.49162	0.796286	4.85026e-09	glycosyltransferase-like protein gnt13 [Dermatophagoides pteronyssinus]	2755	4e-10
TRINITY_DN3844_c0_g3_i10	2.75947	-0.690081	2.94624e-05	---NA---	454
TRINITY_DN3875_c1_g1_i4	2.65118	1.09201	1.33644e-08	---NA---	812
TRINITY_DN3875_c1_g1_i5	7.84163	-0.556751	9.50184e-06	---NA---	365
TRINITY_DN3875_c1_g2_i5	6.03458	-0.334958	3.73097e-06	---NA---	948
TRINITY_DN3875_c4_g3_i1	4.57469	-0.791344	7.62284e-07	---NA---	821
TRINITY_DN3842_c9_g1_i1	8.49944	0.968846	2.39719e-10	---NA---	260
TRINITY_DN3842_c10_g1_i1	6.06615	-0.651598	2.98494e-07	---NA---	1042
TRINITY_DN71350_c0_g1_i1	8.09417	-0.272783	6.57328e-08	---NA---	826
TRINITY_DN71422_c0_g1_i5	5.85606	2.62736	3.0033e-06	transglutaminase-like cysteine peptidase [Methylobacterium organophilum]	7378	0	GO:0016787	hydrolase activity
TRINITY_DN71365_c1_g3_i1	6.25884	1.24743	3.21404e-10	---NA---	337
TRINITY_DN71423_c1_g2_i8	5.23025	0.519634	0.00011629	PAS domain-containing methyl-accepting chemotaxis protein [Methylobacterium sp.]	2236	0	GO:0004888;GO:0006935;GO:0007165;GO:0016020;GO:0016301;GO:0016310	transmembrane signaling receptor activity;chemotaxis;signal transduction;membrane;kinase activity;phosphorylation
TRINITY_DN78613_c0_g1_i2	4.13586	0.055713	0.000108353	electron transfer flavoprotein-ubiquinone oxidoreductase [Methylobacterium tardum]	1598	4.8e-166	GO:0004174;GO:0022904;GO:0046872;GO:0051539	electron-transferring-flavoprotein dehydrogenase activity;respiratory electron transport chain;metal ion binding;4 iron, 4 sulfur cluster binding
TRINITY_DN78591_c0_g1_i1	6.09017	-0.24429	4.23301e-08	---NA---	797
TRINITY_DN78586_c0_g1_i1	5.16415	-0.646798	5.10063e-07	---NA---	427
TRINITY_DN78636_c0_g1_i3	7.47166	-0.409898	4.17982e-08	---NA---	1171
TRINITY_DN78616_c0_g1_i3	5.5111	0.82394	8.94792e-05	M3 family oligoendopeptidase [Methylobacterium sp.]	1976	0	GO:0004222;GO:0006508;GO:0046872	metalloendopeptidase activity;proteolysis;metal ion binding
TRINITY_DN62292_c0_g2_i1	6.99219	-0.180373	2.80821e-07	---NA---	889
TRINITY_DN62292_c1_g1_i1	5.71919	0.41293	9.36924e-08	---NA---	276
TRINITY_DN62292_c1_g2_i1	4.05791	0.946718	5.20954e-09	---NA---	338
TRINITY_DN62249_c0_g4_i2	6.66544	-1.54056	1.91841e-05	---NA---	427
TRINITY_DN62237_c0_g2_i1	5.40381	-1.46535	8.1907e-05	---NA---	854
TRINITY_DN27931_c1_g1_i3	6.78809	0.967325	6.48348e-08	---NA---	1127
TRINITY_DN27931_c1_g1_i5	6.80906	-0.662414	6.83715e-06	---NA---	1159
TRINITY_DN27931_c1_g1_i6	6.55589	-1.26316	2.38054e-07	unnamed protein product [Coregonus sp. 'balchen']	454	4.3e-05
TRINITY_DN27919_c0_g2_i3	5.97026	2.1237	1.95459e-06	conserved hypothetical protein [Magnetospirillum gryphiswaldense MSR-1]	451	4.5e-40
TRINITY_DN27950_c0_g2_i2	5.407	-1.26811	3.46643e-08	---NA---	834
TRINITY_DN27907_c0_g1_i1	8.10749	-0.30532	6.75503e-07	---NA---	459
TRINITY_DN27907_c1_g1_i4	8.04083	-0.387663	4.09055e-06	---NA---	469
TRINITY_DN27932_c0_g1_i1	6.28237	-1.18388	1.31105e-05	---NA---	622
TRINITY_DN27935_c0_g1_i1	8.56457	0.646058	1.05144e-06	---NA---	1238
TRINITY_DN27909_c0_g1_i11	7.20959	0.422476	9.18634e-07	---NA---	566
TRINITY_DN27909_c0_g1_i3	10.2691	1.83385	1.48663e-07	---NA---	798
TRINITY_DN27977_c0_g1_i1	5.6449	-0.420181	4.26268e-07	---NA---	900
TRINITY_DN27949_c0_g1_i4	2.46671	0.293039	3.69651e-08	---NA---	1797
TRINITY_DN27940_c0_g1_i1	6.95638	-1.41653	1.36878e-05	---NA---	471
TRINITY_DN27940_c1_g2_i2	4.89878	-1.39841	4.02861e-05	---NA---	491
TRINITY_DN27940_c2_g2_i1	9.33012	0.877981	2.01192e-06	VASA RNA helicase [Moina macrocopa]	329	0.00057
TRINITY_DN27990_c2_g1_i1	6.86347	-0.910798	4.48228e-10	---NA---	376
TRINITY_DN78691_c0_g2_i1	5.52295	-1.44567	2.77895e-05	---NA---	634
TRINITY_DN78698_c0_g1_i5	7.01598	-0.474592	4.71457e-07	---NA---	412
TRINITY_DN11621_c2_g1_i1	6.99724	-1.34923	8.76074e-07	---NA---	332
TRINITY_DN11673_c1_g1_i4	4.07533	0.206982	2.21314e-09	uncharacterized protein LOC127879209 [Dreissena polymorpha]	570	7.6e-06
TRINITY_DN11622_c0_g1_i1	2.01287	0.732211	3.91351e-06	---NA---	330
TRINITY_DN11659_c0_g3_i2	8.18488	-0.227152	7.11806e-07	---NA---	283
TRINITY_DN11659_c0_g6_i1	7.73162	-0.658411	3.41215e-06	RNA-directed DNA polymerase from mobile element jockey [Takifugu flavidus]	589	3.4e-43
TRINITY_DN11625_c0_g2_i4	6.44019	1.69465	2.88073e-10	---NA---	1543
TRINITY_DN11648_c1_g1_i4	2.31265	-0.86859	2.06323e-06	---NA---	336
TRINITY_DN11604_c3_g1_i1	6.00808	-0.320143	9.70739e-06	---NA---	1376
TRINITY_DN11630_c0_g1_i2	7.54191	1.23597	1.14735e-09	---NA---	971
TRINITY_DN11612_c2_g2_i1	7.17059	-0.125196	7.75071e-07	---NA---	340
TRINITY_DN11696_c0_g1_i8	6.54791	0.837826	5.19925e-07	---NA---	1174
TRINITY_DN11685_c0_g1_i1	4.34014	3.86021	5.60145e-10	---NA---	350
TRINITY_DN11685_c0_g2_i1	2.06057	3.92151	2.686e-08	protein OS-9 [Mytilus galloprovincialis]	1162	3.7e-90	GO:0005783;GO:0030968	endoplasmic reticulum;endoplasmic reticulum unfolded protein response
TRINITY_DN11690_c0_g1_i12	2.1246	1.13289	7.77458e-08	---NA---	1798
TRINITY_DN11645_c0_g1_i5	3.71061	5.07947	4.74235e-05	type I DNA topoisomerase [Methylobacterium sp.]	12905	0	GO:0003677;GO:0003917;GO:0005694;GO:0006265;GO:0046872	DNA binding;DNA topoisomerase type I (single strand cut, ATP-independent) activity;chromosome;DNA topological change;metal ion binding
TRINITY_DN11645_c1_g2_i1	3.57305	4.28787	5.39174e-05	vitamin B12-dependent ribonucleotide reductase [Methylobacterium sp.]	9791	0	GO:0000166;GO:0004748;GO:0031419;GO:0050897;GO:0071897	nucleotide binding;ribonucleoside-diphosphate reductase activity, thioredoxin disulfide as acceptor;cobalamin binding;cobalt ion binding;DNA biosynthetic process
TRINITY_DN11645_c1_g3_i4	3.62008	6.36662	3.18736e-05	PrkA family serine protein kinase [Methylobacterium sp.]	36635	0	GO:0004674;GO:0016310	protein serine/threonine kinase activity;phosphorylation
TRINITY_DN11645_c1_g4_i1	4.27048	1.74484	9.37095e-06	MULTISPECIES: zinc-dependent alcohol dehydrogenase [unclassified Methylobacterium]	3323	0
TRINITY_DN11645_c1_g5_i1	3.6618	5.42146	3.58405e-05	PAS domain S-box protein [Methylobacterium sp.]	20042	0	GO:0004673;GO:0005524;GO:0016310	protein histidine kinase activity;ATP binding;phosphorylation
TRINITY_DN11645_c19_g1_i1	4.68103	-0.380338	3.34901e-05	methyl-accepting chemotaxis protein [Methylobacterium brachiatum]	1266	7.3e-41	GO:0004888;GO:0006935;GO:0007165;GO:0016020	transmembrane signaling receptor activity;chemotaxis;signal transduction;membrane
TRINITY_DN11645_c33_g1_i1	5.90148	3.03785	0.000105657	HipA domain-containing protein [Methylobacterium sp. WL8]	9201	0	GO:0016301;GO:0016310	kinase activity;phosphorylation
TRINITY_DN11611_c0_g1_i5	2.62048	2.01698	9.76886e-05	TOG array regulator of axonemal microtubules protein 1-like [Crassostrea virginica]	4551	0	GO:0005737	cytoplasm
TRINITY_DN11694_c1_g1_i3	5.12571	-1.13609	1.21401e-07	---NA---	776
TRINITY_DN11647_c0_g1_i11	9.52904	2.28342	3.0857e-11	---NA---	872
TRINITY_DN11647_c0_g1_i15	8.58126	2.99182	8.42589e-09	---NA---	835
TRINITY_DN11647_c0_g1_i9	8.91586	3.99125	9.56154e-11	---NA---	832
TRINITY_DN11647_c0_g3_i1	5.91104	-1.42853	2.81587e-05	---NA---	336
TRINITY_DN11647_c6_g1_i1	8.16338	1.96492	5.007e-07	---NA---	424
TRINITY_DN11647_c6_g2_i1	7.10955	-0.113753	1.77522e-06	---NA---	443
TRINITY_DN2975_c0_g3_i3	6.67143	-0.349046	3.78642e-08	---NA---	496
TRINITY_DN2982_c1_g1_i4	2.37962	1.05712	1.00543e-07	---NA---	355
TRINITY_DN2967_c3_g1_i1	4.60646	-0.891681	1.77679e-07	---NA---	266
TRINITY_DN2967_c3_g2_i1	7.2639	1.49923	3.52327e-10	---NA---	411
TRINITY_DN2967_c3_g3_i1	5.55192	-1.10082	7.36073e-07	---NA---	406
TRINITY_DN2967_c3_g4_i1	3.41788	1.15715	1.12539e-07	---NA---	559
TRINITY_DN2996_c0_g1_i11	3.58051	1.15342	7.47216e-09	---NA---	1573
TRINITY_DN2996_c0_g1_i12	7.93555	0.619588	7.3061e-08	---NA---	596
TRINITY_DN2996_c0_g1_i2	2.44419	-0.00567416	8.12243e-06	---NA---	1732
TRINITY_DN2968_c2_g2_i1	6.30371	-1.5134	2.79907e-06	---NA---	335
TRINITY_DN2968_c4_g1_i1	6.76078	-0.221132	5.8479e-06	---NA---	279
TRINITY_DN2968_c4_g2_i1	10.1365	2.56368	2.52901e-07	---NA---	846
TRINITY_DN2930_c0_g1_i1	2.21402	3.30367	1.6934e-12	---NA---	786
TRINITY_DN2981_c0_g1_i5	7.88	1.03134	3.92397e-08	---NA---	647
TRINITY_DN2981_c0_g2_i1	8.08582	0.173124	6.21589e-06	---NA---	676
TRINITY_DN2981_c0_g3_i2	11.0717	2.63219	1.48945e-07	---NA---	817
TRINITY_DN2981_c1_g1_i1	9.37133	2.92275	3.33207e-07	---NA---	814
TRINITY_DN2981_c2_g1_i5	6.8225	-1.43442	9.57798e-06	---NA---	358
TRINITY_DN2981_c4_g1_i1	9.89402	1.45676	9.32174e-07	---NA---	832
TRINITY_DN2981_c9_g1_i1	10.19	1.752	2.07707e-07	---NA---	371
TRINITY_DN2980_c7_g1_i1	6.3521	-1.44485	1.33701e-05	---NA---	303
TRINITY_DN2980_c7_g1_i2	6.36365	3.47517	1.14611e-13	---NA---	364
TRINITY_DN2906_c0_g1_i3	2.74382	5.36489	2.44829e-10	SH2 domain-containing protein 4B-like [Mya arenaria]	4837	5.7e-89
TRINITY_DN2906_c0_g2_i1	4.02344	3.77032	2.29612e-12	SH2 domain-containing protein 4B-like [Mya arenaria]	781	4.4e-22
TRINITY_DN2932_c0_g1_i26	7.51181	-0.410669	4.76886e-08	C-Jun-amino-terminal kinase-interacting protein 4-like isoform X20 [Mercenaria mercenaria]	372	1.3e-20
TRINITY_DN2920_c0_g1_i1	4.4607	0.0545667	2.48419e-06	---NA---	3279
TRINITY_DN2920_c0_g2_i10	7.66936	-0.715002	3.78482e-06	NCKX4 [Mytilus edulis]	254	2e-09	GO:0006816;GO:0015293;GO:0015297;GO:0016020;GO:0055085	calcium ion transport;symporter activity;antiporter activity;membrane;transmembrane transport
TRINITY_DN2929_c0_g1_i1	6.88772	-0.898843	6.27626e-06	---NA---	268
TRINITY_DN2929_c0_g1_i2	6.98452	-0.490261	4.38797e-07	---NA---	359
TRINITY_DN2929_c0_g3_i1	7.68129	1.06346	1.78632e-08	---NA---	331
TRINITY_DN2958_c0_g1_i9	9.15146	3.50282	6.51776e-11	---NA---	1281
TRINITY_DN2965_c0_g1_i2	6.61032	-0.847356	2.99312e-06	---NA---	399
TRINITY_DN2965_c0_g3_i1	8.81402	0.390051	3.25148e-07	---NA---	285
TRINITY_DN2950_c0_g1_i1	7.05672	-0.502881	2.11752e-07	---NA---	543
TRINITY_DN2907_c0_g1_i4	2.44455	4.93524	3.09689e-09	ribosomal RNA processing protein 1 homolog A-like isoform X2 [Mya arenaria]	2801	2.1e-85
TRINITY_DN2907_c0_g1_i9	4.77735	4.13459	1.0804e-10	ribosomal RNA processing protein 1 homolog A-like isoform X2 [Mya arenaria]	1989	2.5e-85
TRINITY_DN2917_c0_g1_i6	4.60464	0.685375	2.2274e-06	cadherin-99C-like [Haliotis rufescens]	1764	3.6e-13
TRINITY_DN2961_c0_g1_i28	2.42816	-0.919567	1.17132e-07	---NA---	1199
TRINITY_DN2900_c0_g2_i1	2.19617	0.549354	3.18953e-11	---NA---	894
TRINITY_DN2997_c0_g1_i4	2.03841	2.15575	1.62031e-07	---NA---	640
TRINITY_DN2979_c7_g1_i1	5.16659	-0.294045	3.09611e-06	---NA---	592
TRINITY_DN2933_c3_g1_i16	6.23448	3.03448	7.05445e-12	---NA---	534
TRINITY_DN2933_c3_g1_i27	7.11519	-0.382884	1.51286e-06	---NA---	487
TRINITY_DN2914_c7_g1_i3	2.5654	-0.682143	1.64444e-06	---NA---	435
TRINITY_DN53188_c0_g2_i4	4.32484	1.17099	5.15978e-05	IS256 family transposase [Methylobacterium brachiatum]	2854	0	GO:0003677;GO:0004803;GO:0006313	DNA binding;transposase activity;DNA transposition
TRINITY_DN53132_c0_g1_i1	6.62238	-1.57981	2.87804e-06	---NA---	807
TRINITY_DN53194_c0_g1_i7	5.85788	-1.02406	0.000154871	---NA---	880
TRINITY_DN53155_c1_g1_i1	4.76534	1.08399	1.5468e-05	glycoside hydrolase family 2 [Gammaproteobacteria bacterium]	4883	0	GO:0005975;GO:0052761	carbohydrate metabolic process;exo-1,4-beta-D-glucosaminidase activity
TRINITY_DN69566_c0_g1_i1	5.18577	-1.01515	0.000268733	MULTISPECIES: MBL fold metallo-hydrolase [unclassified Methylobacterium]	1009	1.5e-94	GO:0016787	hydrolase activity
TRINITY_DN69561_c0_g1_i3	6.92472	-1.33127	7.01819e-07	---NA---	907
TRINITY_DN69551_c3_g1_i3	6.75717	-1.51789	1.0461e-05	---NA---	316
TRINITY_DN69568_c1_g1_i2	5.4171	-0.103456	1.94983e-07	---NA---	1943
TRINITY_DN69568_c1_g1_i5	6.25657	-1.42458	0.00020852	---NA---	2229
TRINITY_DN69581_c1_g3_i3	7.07399	-0.439977	1.55359e-06	---NA---	637
TRINITY_DN69542_c1_g1_i1	7.94828	0.857016	1.62122e-07	---NA---	297
TRINITY_DN69557_c1_g1_i1	5.59983	0.28752	1.14747e-07	---NA---	614
TRINITY_DN69557_c1_g2_i1	4.58114	-0.736396	1.57535e-06	---NA---	921
TRINITY_DN53270_c2_g2_i1	3.25308	-0.111539	8.52257e-09	---NA---	390
TRINITY_DN53246_c0_g1_i1	4.0568	-1.24662	4.04693e-06	---NA---	657
TRINITY_DN53288_c0_g1_i5	8.5894	1.59836	6.10717e-08	---NA---	1120
TRINITY_DN53299_c0_g1_i1	5.52947	-1.47753	5.63567e-06	---NA---	1309
TRINITY_DN53258_c0_g1_i6	4.75651	0.502831	2.80135e-05	M28 family peptidase [Sphingomonas faeni]	2951	0	GO:0004177;GO:0004180;GO:0006508;GO:0008235	aminopeptidase activity;carboxypeptidase activity;proteolysis;metalloexopeptidase activity
TRINITY_DN53258_c0_g3_i1	4.50436	1.11761	6.25817e-05	S9 family peptidase [Sphingomonas sp. DG1-23]	5065	0	GO:0004177;GO:0004180;GO:0006508;GO:0008235	aminopeptidase activity;carboxypeptidase activity;proteolysis;metalloexopeptidase activity
TRINITY_DN53232_c0_g1_i1	4.55847	2.06721	4.50225e-06	TonB-dependent receptor [Sphingomonas aurantiaca]	8902	0	GO:0009279	cell outer membrane
TRINITY_DN53232_c1_g1_i1	4.34218	0.724608	6.10435e-05	M13-type metalloendopeptidase [Sphingomonas faeni]	2960	0	GO:0004222;GO:0006508;GO:0046872	metalloendopeptidase activity;proteolysis;metal ion binding
[truncated: 21,966 more rows]

## Sheet: Sup4
Sequence name	Log fold change	p-value	False discovery rate	Description	Length	e-value	GO IDs	GO names
[truncated: 331 more rows]
